# Supplementary material for: Extracellular Fragmented Self-DNA Is Involved in Plant Responses to Biotic Stress
Source: Front Plant Sci. 2021 Jul 26;12:686121. doi: 10.3389/fpls.2021.686121 (PMC8350447; doi:10.3389/fpls.2021.686121)
Supplement: Supplementary Table 2 — Tomato genes downregulated and upregulated by application of eDNA. [file Table_2.XLSX]

## Sheet: Downregulated eDNA vs DNA
Supplementary Table S2 - Tomato genes dowregulated by eDNA
Name	Gene ID	Uniprot Entry	KEGG GeneID	Gene name	LOG Fold Change
HTH myb-type domain-containing protein	Solyc04g050710	A0A3Q7FYJ4			-9.04649
Ribulose bisphosphate carboxylase small chain 3B, chloroplastic, RuBisCO small subunit 3B,	Solyc02g085950	P05349	RBCS-3B		-6.6161
TPT domain-containing protein	Solyc03g116980	A0A3Q7GDS9			-6.16573
CHCH domain containing protein expressed	Solyc10g047660	A0A3Q7IBW8	101263854		-5.8976
hsp90 heat shock protein 90	Solyc06g036290	A0A3Q7HLX5			-5.32996
Translation factor GUF1 homolog, chloroplastic, EC 3.6.5.n1 (Elongation factor 4 homolog, EF-4) (GTPase GUF1 homolog) (Ribosomal back-translocase)	Solyc05g015450	A0A3Q7GS73	101249451		-5.27087
Uncharacterized protein	Solyc12g098770	A0A3Q7J3J1	101266696		-5.27087
Hypoxanthine phosphoribosyltransferase, EC 2.4.2.8	Solyc09g009060	A0A494G8L6			-5.23223
C2 domain-containing protein	Solyc10g051060	A0A3Q7IGT8	101253945		-5.04954
Uncharacterized protein	Solyc09g060030	A0A3Q7EYF0	101261150		-5.04697
Uncharacterized protein	Solyc05g041820	A0A3Q7GFF0	101259045		-5.02863
hsp17.6 class 2 small heat shock protein Le-HSP17.6	Solyc03g007890	A0A3Q7FGG9			-4.8791
lysrs lysyl-tRNA synthetase Lysine--tRNA ligase	Solyc10g076610	Q43776	LYSRS		-4.84934
ENDO3c domain-containing protein	Solyc02g005310	A0A3Q7EV45			-4.77859
FYVE zinc finger containing protein	Solyc00g183050	A0A494GA48			-4.77075
Heat shock transcription factor 1	Solyc02g079180	K4B9E2	104645813		-4.63793
Nucleosome assembly protein (NAP)	Solyc12g077660	A0A3Q7JBE4			-4.48105
Long-chain acyl-CoA synthetase 4	Solyc03g078320	A0A3Q7FJM1			-4.43074
Uncharacterized protein	Solyc01g110650	A0A3Q7EAD5	101252106		-4.4061
Uncharacterized protein	Solyc08g075190	A0A3Q7H0U1	101262017		-4.31424
Alcohol dehydrogenase 2	Solyc05g021570	A0A3Q7EKH3			-4.28149
Kinesin-like calmodulin binding protein	Solyc12g038430	A0A3Q7J8D4			-4.23407
Phosphoribosyl-AMP cyclohydrolase, EC 3.5.4.19, EC 3.6.1.31 (Phosphoribosyl-ATP pyrophosphatase)	Solyc10g050930	A0A3Q7I9R7			-4.21459
Hsp70 Heat shock protein 70	Solyc11g066100	A0A3Q7IYI9	101255164		-4.18234
hsc1 heat shock protein 70 kD Heat shock cognate 70 kDa protein 1	Solyc06g076020	P24629	HSC-I		-4.17448
bipgrp78 TOMBIPGRBC Tomato BiP (binding protein)/grp78 glucose-regulated protein, 78 kD Luminal-binding protein	Solyc08g082820	P49118			-4.16427
Ribosomal protein S1, RNA binding domain 30S ribosomal protein S1	Solyc03g051900	A0A3Q7G6Z4			-4.12555
ATP-dependent RNA helicase	Solyc12g017700	A0A3Q7JU03			-4.11034
DNAJ heat shock N-terminal domain-containing protein Molecular chaperone, heat shock protein, Hsp40, DnaJ	Solyc03g111440	A0A3Q7FEU9	101263355		-4.09123
SlDEAD15 RNA helicase DEAD15 belongs to the helicase gene family, a class of molecular motor proteins. The RNA helicases are involved in every step of RNA metabolism, including nuclear transcription, pre-mRNA splicing, ribosome biogenesis, nucleocytoplasmic transport, translation, RNA decay, and organellar gene expression	Solyc04g081580	A0A3Q7G865	101266117		-4.04159
Copia-type polyprotein	Solyc04g025520	A0A494G957			-4.03422
Catalase	Solyc01g100630	A0A3Q7EQD8			-4.01972
Protein kinase domain-containing protein	Solyc11g006120	A0A3Q7ER20			-4.00276
RING-type domain-containing protein	Solyc02g067270	A0A3Q7F001			-3.99318
DNA-directed RNA polymerase	Solyc10g080350	A0A3Q7IKN7	101260591		-3.98981
Midasin VWFA domain-containing protein	Solyc04g072260	A0A3Q7G7J5			-3.98742
HMG type nucleosome/chromatin assembly factor High mobility group, superfamily	Solyc06g050320	A0A3Q7EYJ1			-3.96869
hsc70.3 er21 ethylene-responsive heat shock protein cognate 70	Solyc04g011440	H1ZXA9	hsc70.3		-3.94011
Calpain-like protein	Solyc12g100350	A0A3Q7JE80			-3.92119
tfhs1 Solanum lycopersicum heat shock protein	Solyc03g115230	A0A3Q7FQU3	101254583		-3.91354
Protein-serine/threonine phosphatase, EC 3.1.3.16	Solyc12g049630	A0A3Q7IGM8			-3.8674
Z46655 Marmande	Solyc10g081570	A0A3Q7ILE1			-3.85192
Myosin XI-F Myosin head, motor region	Solyc01g081540	A0A3Q7EI65			-3.83019
NAC domain-containing protein	Solyc12g077610	A0A3Q7FQE6	101264084		-3.82854
Uncharacterized protein	Solyc04g016560	A0A3Q7FZJ3	101258549		-3.81318
83970	Solyc01g104780	A0A3Q7EQK4	101246768		-3.79393
Uncharacterized protein	Solyc07g043320	A0A3Q7I6K7	101256605		-3.7804
Tubulin beta-1 chain Beta tubulin	Solyc07g052040	A0A3Q7HAV5			-3.75872
Nucleolar protein 6	Solyc02g085230	A0A3Q7FV15	101260390		-3.72889
Disease resistance protein R3a-like protein	Solyc11g069670	A0A3Q7IV24			-3.72098
GRP94 Chaperone protein htpG Heat shock protein Hsp90	Solyc07g047790	A0A3Q7HA43	101254814		-3.68953
Heat shock protein Heat shock protein 70	Solyc03g082920	A0A3Q7FKE1			-3.66859
TIR-NBS-LRR disease resistance-like protein	Solyc07g052790	A0A3Q7HBY4			-3.6418
Translational activator gcn1 Armadillo-like helical	Solyc04g050520	A0A3Q7G4A9			-3.62509
S-like receptor protein kinase Tyrosine protein kinase	Solyc10g006680	A0A494G8E0			-3.62479
NEF Heat shock protein 4 Heat shock protein 70	Solyc07g043560	A0A3Q7I6P6	101252901		-3.61018
Gag-pol polyprotein	Solyc03g071580	A0A494G9K6			-3.60069
BCL-2-associated athanogene 6 Apoptosis regulator Bcl-2 protein, BAG	Solyc01g095320	A0A3Q7F5Q4	101246665		-3.59949
Annexin Mutator-like transposase Zinc finger, PMZ-type	Solyc10g054690	A0A3Q7IDY9			-3.59527
DNA-directed RNA polymerase subunit beta	Solyc01g086710	A0A3Q7F2E1	101261746		-3.57908
SGT1-2 Tetratricopeptide-like helical	Solyc06g036410	A0A3Q7HLJ7	101245172		-3.56679
Cytochrome P450 E-class, group I	Solyc05g011970	A0A3Q7GED3	101260816		-3.56636
Bcl-2-associated athanogene-like protein	Solyc06g072430	A0A3Q7GYQ7			-3.55474
Transposon Ty1-H Gag-Pol polyprotein	Solyc02g055330	A0A3Q7EUV2			-3.54115
Multidrug resistance protein ABC transporter family	Solyc07g065320	A0A3Q7HIQ0			-3.5408
Rep_fac-A_C domain-containing protein	Solyc09g015140	K4CRY6	101258482		-3.52526
TPR domain protein Tetratricopeptide-like helical	Solyc07g008210	A0A3Q7H7V3			-3.52354
GRP94 Chaperone protein htpG Molecular chaperone, heat shock protein, endoplasmin	Solyc04g081570	A0A3Q7GBI5	101265819		-3.51126
Hsp40 Chaperone protein dnaj Heat shock protein DnaJ	Solyc11g071830	A0A3Q7J0I4	101259708		-3.48273
Pre-rRNA-processing protein ESF1 NUC153 domain-containing protein	Solyc02g083470	A0A3Q7FTZ7	101268053		-3.47429
chaperonin Chaperonin Cpn60	Solyc09g091180	A0A3Q7I956	101250927		-3.45383
Serine/threonine-protein kinase	Solyc03g112950	A0A3Q7FSB8			-3.44683
ATP-binding cassette transporter ABC-2 type transporter	Solyc09g091670	A0A3Q7J411	101260177		-3.44054
DNA-directed RNA polymerase subunit beta&apos&apos	Solyc12g036010	A0A3Q7J8E0			-3.43387
Methyl binding domain protein Methyl-CpG DNA binding	Solyc11g073080	A0A3Q7J1E0			-3.4199
COP1-interacting protein 4 (	Solyc05g014130	A0A3Q7GDB3	101251779		-3.41902
Proton pump interactor 1	Solyc05g008780	A0A3Q7GD67			-3.41148
SlDML2 DNA demethylase 2 is a part of the 4 member DNA glycosylase Lyase gene family in Tomato, that removes methylated cytosines. SlDML2 is the one involved in the initiation of fruit ripening. ENDO3c domain-containing protein	Solyc10g083630	A0A3Q7ILP1	101263652		-3.40705
Mannan endo-1,4-beta-mannosidase, EC 3.78	Solyc11g017350	A0A3Q7IQQ2			-3.40589
Translational activator gcn1 Armadillo-like helical	Solyc04g050510	A0A3Q7GN04	101250392		-3.40273
Calmodulin-binding transcription activator 5	Solyc12g099340	A0A3Q7JES8			-3.39761
Major facilitator superfamily transporter	Solyc01g096720	A0A3Q7EMZ6			-3.39558
Hydroxycinnamoyl transferase (BAHD acyltransferase DCR)	Solyc05g052680	A0A3Q7GLL5	101255889		-3.39503
Asparagine synthase family protein expressed	Solyc05g012200	A0A3Q7GEI2	101266122		-3.39313
Chromodomain-helicase-DNA-binding protein 1	Solyc11g062010	A0A3Q7JN10			-3.37948
U4/U6.U5 tri-snRNP-associated protein 1 2Fe-2S ferredoxin-type domain-containing protein	Solyc11g008460	A0A3Q7E925	101265666		-3.37905
U3 small nucleolar RNA-associated protein 10 BP28CT domain-containing protein	Solyc03g093480	A0A3Q7FLC0	101267297		-3.35627
Glucosyltransferase UDP-glucuronosyl/UDP-glucosyltransferase zeatin O-xylosyltransferase-like	Solyc04g016230	A0A3Q7FYJ2	101262709		-3.3537
Hsp90-1 HSP90 are involved in proper folding of peptides, degradation of misfolded peptides and regulation of signal pathways. Hsp90-1 is required in the Mi-1 gene mediated resistance against pathogens and pests.	Solyc12g015880	Q6UJX4	543902		-3.32928
Calcium-transporting ATPase 1 ATPase, P-type, calcium-transporting, PMCA-type	Solyc04g016260	A0A3Q7G0L9	101262099		-3.31172
Dehydroascorbate reductase Transcription factor, SBP-box	Solyc04g064470	A0A3Q7G5S7			-3.30804
Pentatricopeptide repeat-containing protein At3g53700, chloroplastic	Solyc08g061180	A0A3Q7HLT6			-3.29028
Pre-mRNA splicing factor ATP-dependent RNA helicase-like protein	Solyc12g089010	A0A3Q7JY12			-3.28655
Ribosome biogenesis protein BMS1 homolog Bms1-type G domain-containing protein	Solyc01g097640	A0A3Q7EM99			-3.28078
Nucleolar protein 14 Usp domain-containing protein	Solyc05g011990	A0A3Q7H7X6			-3.27799
DQ304482 nuclear GTPase DQ304482	Solyc09g061430	A0A3Q7IZ25			-3.25377
ANK_REP_REGION domain-containing protein	Solyc01g095340	A0A3Q7E790			-3.25153
DUF4283 domain-containing protein	Solyc03g033830	K4BFQ5			-3.25096
Leucine-rich repeat receptor-like protein kinase PEPR1	Solyc01g008390	A0A3Q7E909			-3.24901
Uncharacterized protein	Solyc02g091630	A0A3Q7EKE6	100316889		-3.24623
Multidrug resistance protein ABC transporter family	Solyc05g014500	A0A3Q7GFP5			-3.23934
FERM domain-containing protein	Solyc07g017590	A0A3Q7H8R1			-3.23732
Myosin-like protein	Solyc08g006420	A0A3Q7HJQ4			-3.22497
ABC transporter G family member 40 pleiotropic drug resistance protein 1	Solyc09g091660	A0A3Q7EKH3	101259884		-3.2231
Sister chromatid cohesion protein PDS5 homolog A Armadillo-type fold	Solyc06g060380	A0A3Q7GXA1			-3.21267
tRNA pseudouridine synthase B	Solyc02g081810	A0A3Q7F6H5			-3.21021
Receptor-like serine/threonine-protein kinase	Solyc03g025130	A0A3Q7FEQ6			-3.19736
RING-CH-type domain-containing protein	Solyc04g072270	A0A3Q7F2V7	101255853		-3.19294
Protein kinase domain-containing protein	Solyc09g055860	A0A3Q7GN63			-3.18633
Ribosomal RNA large subunit methyltransferase J family protein	Solyc11g020810	A0A3Q7IUV5	101253343		-3.1858
Fe2OG dioxygenase domain-containing protein	Solyc11g065200	A0A3Q7IPR8	101259696		-3.17229
Polyprotein	Solyc12g019580	A0A3Q7J3Z5	101258923		-3.17229
Pentatricopeptide repeat-containing protein	Solyc05g014490	A0A3Q7GDH1			-3.17103
Tir-nbs-lrr resistance protein Toll-Interleukin receptor	Solyc00g294230	A0A494GAA1			-3.17097
Suberization-associated anionic peroxidase 1	Solyc02g089500	P15003	TAP1		-3.16828
fls2 Flagellin Sensing 2 a member of the leucine-rich repeat receptor serine/threonine kinase (LRR-RLK) gene family, encodes flagellin (flg) receptor in tomato. It has a binding site for the Pseudomonas syringae-derived flg22 and flg15 peptides.	Solyc02g070890	A0A3T0NKL8		S2	-3.16779
JmjC domain-containing protein	Solyc06g017880	A0A494G8W3			-3.16291
Uncharacterized protein	Solyc09g008970	A0A3Q7HWP0	101245195		-3.15762
CONSTANS CCT domain	Solyc02g089520	A0A3Q7FBQ1	101245415	CO3	-3.15067
Chaperone protein clpB 2	Solyc06g011370	A0A3Q7GP79			-3.14997
CCAAT-box-binding transcription factor-like protein CBF domain-containing protein	Solyc03g123530	A0A3Q7FXU8			-3.14922
tRNA/rRNA methyltransferase SpoU family protein	Solyc08g077850	A0A3Q7HRV7	101255721		-3.14635
Elongation factor 1-alpha Translation elongation factor EF1A, eukaryotic and archaeal	Solyc11g069700	A0A3Q7J0Z4	101264700		-3.14385
Ulp1 protease family C-terminal catalytic domain containing protein	Solyc08g016610	K4BZ22			-3.14043
RING finger family protein Zinc finger, C3HC4 RING-type	Solyc02g067280	A0A3Q7F0S6			-3.13699
Guanylate binding protein 1	Solyc05g041770	A0A3Q7GJA1			-3.13426
Chaperone ClpB zf-C3H1 domain-containing protein	Solyc06g011380	A0A3Q7GQL9			-3.13144
Pumilio domain-containing protein Armadillo-like helical CPL domain-containing protein	Solyc01g065580	A0A3Q7EFA5			-3.1253
DYW_deaminase domain-containing protein	Solyc02g091610	K4AZA1			-3.11192
LETM1 and EF-hand domain-containing protein 1, mitochondrial Leucine zipper-EF-hand-containing transmembrane protein 1 (Mitochondrial proton/calcium exchanger protein)	Solyc12g096810	A0A3Q7JE08			-3.11061
Chromosome 13 contig 1 DNA sequence Urb2 domain-containing protein	Solyc10g054860	A0A3Q7IIB7	101247970		-3.1101
Lipid A export ATP-binding/permease protein msbA ABC transporter-like Protein CLP1 homolog	Solyc06g009290	A0A3Q7E9K8	101249197		-3.10921
Ras GTPase-activating protein-binding protein 2 Nuclear transport factor 2, Eukaryote	Solyc02g066830	A0A3Q7EZY8			-3.10294
Glutamate synthase Glutamine amidotransferase type-2 domain-containing protein	Solyc03g083440	A0A3Q7FKX4	101254281		-3.09575
Peptidase A1 domain-containing protein Sister chromatid cohesion 2	Solyc03g059400	A0A3Q7FHQ2			-3.09405
BED finger-nbs-lrr resistance protein	Solyc12g005540	A0A3Q7JR37			-3.08321
SlDEAH9 RNA helicase DEAH-box9 involved in every step of RNA metabolism, including nuclear transcription, pre-mRNA splicing, ribosome biogenesis, nucleocytoplasmic transport, translation, RNA decay, and organellar gene expression.	Solyc03g114780	A0A3Q7FTC5	101244477		-3.08187
Protein kinase domain-containing protein	Solyc12g044350	A0A3Q7J4N6			-3.07333
Protein KRI1 homolog	Solyc07g064350	A0A3Q7HFE9			-3.06979
Integral membrane transporter family protein	Solyc03g117710	A0A3Q7GI91			-3.06905
Serine/threonine-protein kinase ATM	Solyc03g112940	A0A3Q7FP61	101245047		-3.06822
GrpE protein homolog GrpE nucleotide exchange factor Protein DETOXIFICATION (Multidrug and toxic compound extrusion protein)	Solyc11g013380	A0A3Q7IRY2	101265986		-3.06113
TATA-binding protein-associated factor MOT1 Armadillo-like helical VQ domain-containing protein	Solyc08g074520	A0A3Q7G8H0	101262412		-3.05539
Chromodomain helicase DNA binding protein 2	Solyc12g099910	A0A3Q7JYW1	101252967		-3.05313
Nucleolar protein Nop domain-containing protein	Solyc01g100570	A0A3Q7F8Q2			-3.04391
SlDEAD42 RNA helicase DEAD42 involved in every step of RNA metabolism, including nuclear transcription, pre-mRNA splicing, ribosome biogenesis, nucleocytoplasmic transport, translation, RNA decay, and organellar gene expression.	Solyc12g098700	A0A3Q7JDB5			-3.04303
Tetratricopeptide repeat (TPR)-containing protein-like protein	Solyc07g008760	A0A3Q7H548			-3.04076
ATP-dependent DNA helicase RecQ	Solyc01g099430	A0A3Q7ENE7			-3.03961
SDA1 family protein	Solyc12g099890	A0A3Q7JEZ5	101253571		-3.02756
Sister-chromatide cohesion protein 3	Solyc05g021550	A0A3Q7HBM0			-3.02611
SolycHsfA7 Heat stress transcription factor A3	Solyc09g065660	A0A3Q7I404			-3.02008
Tpr protein	Solyc06g053570	A0A3Q7GNB5			-3.01248
Related to ATP dependent RNA helicase	Solyc06g071620	A0A3Q7GYZ3			-3.01162
E3 ubiquitin-protein ligase UBR4	Solyc02g089260	A0A3Q7FXD3	101261294		-3.00245
Ribosomal RNA large subunit methyltransferase J family protein	Solyc10g046930	A0A3Q7IFQ8			-2.98913
Serine C-palmitoyltransferase like protein	Solyc08g066020	A0A3Q7HQP9			-2.9882
Heat shock protein 70-3 HSC-2	Solyc10g086410	P27322	101247772		-2.98605
Ubiquitin-protein ligase 1	Solyc07g065630	A0A3Q7HIV4			-2.98546
Ribonuclease 3-like protein 3	Solyc11g008540	A0A3Q7IQA7			-2.98337
Repressor of silencing 1	Solyc09g009080	A0A3Q7HWQ6			-2.97886
Ribosomal RNA large subunit methyltransferase J family protein	Solyc11g020820	A0A3Q7IU41	101253649		-2.97
Zinc finger-like	Solyc08g068030	A0A3Q7HRR6			-2.96162
NADH dehydrogenase like protein NADH:ubiquinone reductase (non-electrogenic),	Solyc02g079170	A0A3Q7F4F8	101252838		-2.95925
Ribulose-1 5-bisphosphate carboxylase/oxygenase activase 1	Solyc09g011080	A0A3Q7I009	101250725		-2.93436
Phospholipase D	Solyc01g091910	Q9AWB6	PLDb2		-2.93086
HhH-GPD family protein	Solyc11g007580	A0A3Q7IPX5			-2.93033
Phosphoadenosine phosphosulfate reductase Thioredoxin domain-containing protein	Solyc03g031620	A0A3Q7FHW2	101252466		-2.92039
Lrr, resistance protein fragment	Solyc11g068690	A0A3Q7IZD0	101265611		-2.92012
HECT-type E3 ubiquitin transferase	Solyc04g076620	A0A3Q7G962			-2.91892
ATP-dependent RNA helicase	Solyc09g090740	A0A3Q7I7P0			-2.91758
Chaperone protein DnaJ	Solyc09g005120	A0A3Q7HXF0	101256620		-2.91457
DNA topoisomerase (ATP-hydrolyzing)	Solyc01g096900	A0A3Q7EN27	101251225		-2.90821
Homeobox transcription factor Hox7-like protein	Solyc11g006200	A0A3Q7INY6	101266687		-2.90608
Serine/threonine kinase receptor	Solyc12g006840	A0A3Q7JRJ5	101261691		-2.89182
Ammonium transporter	Solyc07g025490	A0A3Q7HAF1			-2.88964
ATP-dependent RNA helicase	Solyc09g007440	A0A3Q7HY30	101253617		-2.88277
APETALA2-like protein	Solyc03g044300	B2ZP48	100191138		-2.87491
Kinesin like protein	Solyc10g054080	A0A3Q7IH27			-2.85329
Sesquiterpene synthase	Solyc07g052130	A0A3Q7HAX9			-2.84755
CW-type Zinc Finger family protein expressed	Solyc01g067600	A0A3Q7EFZ1	101248911		-2.83934
Aldehyde dehydrogenase 1	Solyc02g086970	A0A3Q7F8G3			-2.83035
Inositol 1 4 5-trisphosphate 5-phosphatase	Solyc08g007080	A0A3Q7IEG9			-2.82882
Clathrin heavy chain	Solyc03g096000	A0A3Q7FM19	101259922		-2.82232
Methionyl-tRNA synthetase	Solyc07g008950	A0A3Q7I1F3			-2.81728
DNA-directed RNA polymerase	Solyc02g089340	A0A3Q7FBM0			-2.81305
Protein-serine/threonine phosphatase,	Solyc12g063050	Q5MAC2	cen12_5		-2.80773
Ubiquinol oxidase,	Solyc08g075550	Q84V46			-2.79811
Receptor-like kinase	Solyc02g089010	A0A3Q7FB00			-2.79725
Glycyl-tRNA synthetase beta subunit	Solyc01g090200	A0A3Q7EJS4	101256217		-2.79097
Pseudouridine synthase family protein	Solyc02g080320	A0A3Q7F4Y9			-2.79003
CW-type Zinc Finger family protein expressed	Solyc09g074670	A0A3Q7I6P2	101260375		-2.78589
Catalase	Solyc01g099420	A0A3Q7ENF8			-2.76788
Pentatricopeptide repeat-containing protein	Solyc12g020050	A0A3Q7J6U5	778342		-2.76313
chaperonin	Solyc03g120850	A0A3Q7FWZ9			-2.75859
Serine/threonine-protein kinase TEL1	Solyc01g106770	A0A3Q7ERV7			-2.7576
Microtubule associated protein	Solyc02g078640	A0A3Q7FR38	101263666		-2.75724
Endoribonuclease E-like protein	Solyc02g091640	A0A3Q7FCV2	101253144		-2.75105
Ribosomal RNA processing protein	Solyc07g042380	A0A3Q7H8R2			-2.74592
WD-40 repeat protein	Solyc03g097160	A0A3Q7FPW8			-2.74355
Heat shock protein binding protein	Solyc05g011960	A0A3Q7GC77			-2.74295
AP-2 complex subunit alpha Adaptin_N domain-containing protein	Solyc11g066760	A0A3Q7IZT4			-2.73912
Histone-lysine N-methyltransferase	Solyc07g052940	A0A3Q7HER7			-2.73824
CDT1 domain-containing protein	Solyc01g006140	A0A3Q7E8R9	101267155		-2.73657
Cc-nbs-lrr, resistance protein	Solyc10g008230	A0A3Q7IB87			-2.73499
Ras-related protein Rab-6A	Solyc03g078570	A0A3Q7FJM2	101262189		-2.72867
Kinase family protein	Solyc11g044950	A0A3Q7JMF1			-2.72634
DNA-directed RNA polymerase	Solyc02g083220	A0A3Q7F7D6			-2.71997
Phenylalanine ammonia-lyase	Solyc00g282510	A0A494GAA4			-2.71614
NADH dehydrogenase	Solyc02g078900	A0A3Q7FR75	101258913		-2.71436
Peptidyl-prolyl cis-trans isomerase	Solyc06g083190	A0A3Q7H1L0			-2.71369
26s protease regulatory subunit AAA domain-containing protein	Solyc03g097020	A0A3Q7FN40			-2.70001
Presequence protease, mitochondrial M16C_associated domain-containing protein	Solyc01g108600	A0A3Q7ESN3	101250549		-2.69936
Guanylate binding protein 2	Solyc02g005060	A0A3Q7EWK6			-2.69602
chaperonin	Solyc05g053470	A0A3Q7HGC8	101263320		-2.69588
FKS1_dom1 domain-containing protein	Solyc01g006360	A0A3Q7E847			-2.69418
ATP-dependent RNA helicase	Solyc12g056340	A0A3Q7JB03	101259722		-2.68815
heat shock protein	Solyc03g117630	A0A3Q7FS03	101255185		-2.6863
Stress-induced protein sti1-like protein	Solyc08g079170	A0A3Q7HV43			-2.68567
Transcription initiation factor RST domain-containing protein	Solyc04g078050	A0A3Q7H1N3	101262209		-2.68507
Pathogen-induced calmodulin-binding protein	Solyc04g017750	A0A3Q7GSZ8			-2.68237
Auxin-induced SAUR-like protein	Solyc01g111000	A0A3Q7EU65			-2.68
Receptor like kinase, RLK	Solyc04g009640	A0A3Q7FWR4			-2.67691
Serine/threonine-protein kinase receptor	Solyc02g079530	A0A3Q7F4M0			-2.66991
Elongation factor G, chloroplastic, cEF-G	Solyc08g079180	A0A3Q7IP94	101245683		-2.66627
Disease resistance protein	Solyc03g078300	A0A3Q7G904			-2.6662
Ankyrin repeat-containing protein At3g12360	Solyc02g068670	A0A3Q7F2U4			-2.65726
RING-type E3 ubiquitin transferase	Solyc01g096200	A0A3Q7EMP8			-2.65615
RING-type domain-containing protein	Solyc02g014180	A0A3Q7EVI8			-2.65575
Myb-related transcription factor HTH myb-type domain-containing protein	Solyc01g016770	A0A3Q7EBV8			-2.65294
Auxin response factor 14	Solyc05g056040	A0A3Q7GN90	100750255		-2.65264
ADP-ribosyl cyclase/cyclic ADP-ribose hydrolase Tir-nbs-lrr, resistance protein	Solyc01g014840	A0A3Q7EBD0	101254517		-2.65218
DNA-directed RNA polymerase	Solyc08g080220	A0A3Q7HVN8			-2.65091
DNA primase/helicase	Solyc02g022830	A0A3Q7EY06	101264268		-2.63896
Phospholipid-transporting ATPase	Solyc10g074940	A0A3Q7JDS0	101260883		-2.63832
Serine/threonine kinase receptor	Solyc02g079590	A0A3Q7F4L9			-2.63488
Receptor like kinase, RLK Non-specific serine/threonine protein kinase,	Solyc02g071820	A0A3Q7F341			-2.63451
DNA-directed RNA polymerase	Solyc02g083350	A0A3Q7F7G2	778257		-2.62773
Glutamine phosphoribosylpyrophosphate amidotransferase	Solyc01g088360	A0A3Q7F3E8			-2.62733
Guanine nucleotide-binding protein subunit beta-like protein WD_REPEATS_REGION domain-containing protein	Solyc02g069770	A0A3Q7F236			-2.62698
Tomato CONSTANS-like 1	Solyc02g089540	Q2VY10	778253		-2.62483
Zinc finger protein	Solyc09g031650	A0A3Q7I2E5	101249008		-2.61901
tRNA pseudouridine synthase D TRUD domain-containing protein	Solyc01g097600	A0A3Q7ENG9			-2.6185
NUFIP1 domain-containing protein	Solyc01g096920	A0A3Q7EM67	101251819		-2.61726
Kinase interacting family protein	Solyc09g065550	A0A3Q7I3X7	101265068		-2.61716
LRR receptor-like serine/threonine-protein kinase, RLP	Solyc08g016210	A0A3Q7HJF2	101255316		-2.60943
Kinase interacting family protein	Solyc09g082510	A0A3Q7J281	101252434		-2.6068
Bifunctional polymyxin resistance protein ArnA NAD(P)-bd_dom domain-containing protein	Solyc09g075120	A0A3Q7I5T5	101246662		-2.5957
ARF guanine-nucleotide exchange factor 2 SEC7 domain-containing protein	Solyc01g091460	A0A3Q7EKD0	101254941		-2.58989
RNA binding protein	Solyc06g018110	A0A3Q7GT39	101244001		-2.58941
Chaperone DnaJ	Solyc08g005300	A0A3Q7HGN5			-2.58662
Peptidyl-prolyl cis-trans isomerase	Solyc08g067090	A0A3Q7HNV6			-2.58638
Nucleolar GTP-binding protein	Solyc07g053730	A0A3Q7HCH1			-2.58571
ATP-dependent RNA helicase DBP4	Solyc01g095740	A0A3Q7ELP2	101245996		-2.57852
Sec7 guanine nucleotide exchange factor	Solyc12g017830	A0A3Q7JU15			-2.57814
Monooxygenase FAD-binding	Solyc08g078040	A0A3Q7HSM5			-2.57799
N-acetyltransferase 10 RNA cytidine acetyltransferase	Solyc04g051670	A0A3Q7G503	101258943		-2.57605
Pentatricopeptide repeat-containing protein	Solyc12g096680	A0A3Q7JCX2			-2.57105
Calmodulin-binding transcription activator 2	Solyc01g105230	A0A3Q7ER35			-2.56799
Heat shock protein	Solyc06g052050	A0A3Q7GTI1			-2.56239
Rhamnogalacturonan endolyase	Solyc04g014400	A0A3Q7GRJ3			-2.55736
ABC transporter C family member 5	Solyc09g064440	A0A3Q7I5E4	101244990		-2.55618
Tir, resistance protein fragment	Solyc07g052780	A0A3Q7HBC9			-2.54803
Pyruvate kinase	Solyc01g106780	A0A3Q7ERN2	101259587		-2.54769
Zinc finger family protein	Solyc08g006470	A0A3Q7HHD6			-2.54594
UDP-glucosyltransferase family 1 protein	Solyc01g107780	A0A3Q7ETQ1			-2.54489
Chromodomain helicase DNA binding protein 5	Solyc02g068560	A0A3Q7FMC5	101248171		-2.54397
RNA-binding region RNP-1	Solyc07g042740	A0A3Q7HCE4			-2.54089
Chaperone protein dnaJ	Solyc03g115140	A0A3Q7FRU5			-2.53875
Zinc ion binding protein	Solyc06g008720	A0A3Q7GPU4			-2.53759
Serine/arginine repetitive matrix 1	Solyc09g030390	A0A3Q7HZW4	101263053		-2.5357
ADP-ribosyl cyclase/cyclic ADP-ribose hydrolase Tir-nbs-lrr, resistance protein	Solyc01g008800	A0A3Q7E985			-2.5328
Protein arginine methyltransferase Exonuclease domain-containing protein	Solyc01g096550	A0A3Q7ELZ7			-2.52994
heat shock protein	Solyc11g066060	A0A3Q7IZ03	101254866		-2.52981
DNA-directed RNA polymerase	Solyc05g010660	A0A3Q7H7Q7			-2.52666
Nuclear transcription factor Y subunit C-2	Solyc02g091030	A0A3Q7FAB5			-2.5209
Zinc finger CCCH domain-containing protein 6	Solyc09g074730	A0A3Q7I764			-2.51914
Cell division protein kinase 10	Solyc05g014760	A0A3Q7H9Q0			-2.51697
Protein kinase	Solyc06g068920	A0A3Q7H094	101246150		-2.51563
Ipi1_N domain-containing protein	Solyc01g007140	A0A3Q7E8H1	101261149		-2.51502
Oligopeptidase	Solyc02g090180	A0A3Q7FA62	101256840		-2.51068
S-adenosylmethionine synthase	Solyc10g083970	A0A3Q7IMD9	101245012		-2.50686
1,3-beta-glucan synthase	Solyc01g073750	A0A3Q7F0J3			-2.50353
Peroxisome biogenesis factor 10	Solyc08g061880	A0A3Q7HPU0			-2.49979
DNA-dependent ATPase A-like protein	Solyc03g115530	A0A3Q7GGU5			-2.49971
Vacuolar protein sorting-associated protein 8	Solyc05g044610	A0A3Q7GJM7			-2.47924
Phospholipid-transporting ATPase	Solyc05g006640	A0A3Q7GD55			-2.47818
Serine/threonine kinase receptor	Solyc10g006710	A0A3Q7IAB2	109121373		-2.47773
Nucleolar GTP-binding protein	Solyc01g081010	A0A3Q7EIK7			-2.47629
Receptor-like protein kinase At3g21340	Solyc10g076550	A0A3Q7IIW5			-2.46951
Calmodulin-binding transcription activator 3	Solyc04g056270	A0A3Q7G683	543578	ER66	-2.46753
UDP-glucose glycoprotein glucosyltransferase	Solyc01g104040	A0A3Q7EQ66			-2.46351
Ribosome biogenesis protein ERB1 BOP1 homolog	Solyc01g103720	A0A3Q7ERJ1			-2.45896
RNA-binding protein 28	Solyc01g109990	A0A3Q7ETV0	101263645		-2.4589
Histone acetyltransferase	Solyc01g008120	A0A3Q7E8W6			-2.45383
Ankyrin repeat domain protein	Solyc12g096260	A0A3Q7JDP2			-2.45358
Xpo1 Exportin-1	Solyc03g096920	D1MAF2	100313952		-2.45226
1-phosphatidylinositol 3-kinase	Solyc01g106860	A0A3Q7ERZ7			-2.45157
ATP-binding cassette 1	Solyc04g015970	A0A3Q7G0Z3			-2.44968
DNA ligase	Solyc07g018000	A0A3Q7I2L6			-2.44756
RNA binding protein	Solyc02g081940	A0A3Q7F7W4			-2.44512
Beta-galactosidase	Solyc01g111530	A0A3Q7EW07			-2.43618
Coatomer subunit beta	Solyc06g066730	A0A3Q7GZL9			-2.43486
Zinc finger-like	Solyc08g068020				-2.43452
26S protease regulatory subunit 8 homolog AAA domain-containing protein	Solyc02g014350	A0A3Q7EVL5			-2.4334
Senescence-associated protein 12	Solyc01g111440	A0A3Q7FEU9	101263355		-2.43282
Exocyst complex component 1	Solyc12g088990	A0A3Q7JCW0	101268171		-2.43281
DYW_deaminase domain-containing protein	Solyc02g065410	A0A3Q7FKS5			-2.42989
Pyruvate decarboxylase	Solyc10g076510	A0A3Q7IJU2	101247173		-2.42877
Serine/threonine-protein kinase 38	Solyc06g008330	A0A3Q7GMX5	101267610		-2.42684
RING-type E3 ubiquitin transferase	Solyc01g096490	A0A3Q7F6D6			-2.42674
Myosin XI	Solyc07g041150	A0A3Q7HBP0			-2.42647
Lrr, resistance protein fragment	Solyc12g099880	A0A3Q7JFR7			-2.4212
Glycosyltransferase family protein 1	Solyc11g007840	A0A3Q7JIA1			-2.42009
Monooxygenase FAD-binding	Solyc04g025650	A0A3Q7GU09	101260928		-2.41799
Ethylene-responsive transcription factor 13	Solyc10g076370	A0A3Q7IJR0			-2.41381
Calcium-transporting ATPase 1	Solyc07g008320	A0A3Q7H7X4	100736245		-2.41222
Pre-mRNA-splicing factor RSE1 CPSF_A domain-containing protein	Solyc04g010260	A0A3Q7G0H3			-2.41146
GTP binding/translation elongation factor protein Tr-type G domain-containing protein	Solyc07g053470	A0A3Q7HC01	101257189		-2.40773
RNA-binding protein	Solyc03g025280	A0A3Q7FEM6			-2.40724
Tubulin-specific chaperone C	Solyc05g052840	A0A3Q7GP47	101252883		-2.40546
Zinc-hook domain-containing protein	Solyc05g053800	A0A3Q7HGI7	101256382		-2.40202
Protein kinase-like protein Non-specific serine/threonine protein kinase	Solyc05g009540	A0A3Q7GFI2	101246632		-2.40147
Chaperone DnaJ	Solyc09g007630	A0A3Q7HW01	543872		-2.4013
Digalactosyldiacylglycerol synthase	Solyc10g081870	A0A3Q7IMB5			-2.39756
Chaperone protein dnaJ	Solyc08g021910				-2.39512
DNA polymerase IV DNA repair protein REV1	Solyc01g107510	A0A3Q7ES14			-2.39448
Pseudo-response regulator 9	Solyc10g005030	A0A3Q7J531			-2.38957
RING-type E3 ubiquitin transferase,	Solyc03g082690	A0A3Q7FMR7	100316887		-2.38951
ABC-1 domain protein	Solyc04g054190	A0A3Q7G238	101248189		-2.38884
Zinc finger CCCH domain-containing protein 19 AAA domain-containing protein	Solyc02g062370	A0A3Q7FJF8			-2.38847
DNA polymerase zeta catalytic subunit	Solyc01g099220	A0A3Q7ENA7			-2.3883
DNA repair protein RAD5	Solyc03g006570	A0A3Q7FFP6	101251257		-2.38707
chaperonin Cpn60	Solyc01g028810	A0A3Q7ECG0	101253117		-2.38676
DNA REPLICATION FACTOR C SUBUNIT	Solyc07g005880	A0A3Q7H649			-2.37884
RNA-binding protein 39	Solyc03g093350	A0A3Q7GAV8			-2.37457
Receptor like kinase, RLK	Solyc12g008500	A0A3Q7J2J1			-2.37233
2-oxoglutarate dehydrogenase E1 component Transket_pyr domain-containing protein	Solyc05g054640	A0A3Q7HH10			-2.36244
Alpha-1,4 glucan phosphorylase,	Solyc05g012510	A0A3Q7GCI2	101248295		-2.36123
Histone acetyltransferase	Solyc04g008610	A0A3Q7FY57	101252382		-2.35981
RNA polymerase II C-terminal domain phosphatase-like 1 Protein-serine/threonine phosphatase,	Solyc02g078550	A0A3Q7F419	101266384		-2.35863
Cell division protease FtsH CARD domain-containing protein	Solyc02g032970	A0A3Q7EX66	101259095		-2.35854
Histidyl-tRNA synthetase	Solyc11g044960	A0A3Q7IXA6			-2.35728
FK506-binding protein 4	Solyc03g007170	A0A3Q7FDL9	101248075		-2.3548
Cc-nbs-lrr, resistance protein with an R1 specific domain	Solyc05g005130	A0A3Q7GD00			-2.35354
Lysine-specific demethylase 5D	Solyc08g081000	A0A3Q7IQ53	101259658		-2.35285
Paired amphipathic helix protein SIN3 HDAC_interact domain-containing protein	Solyc02g067570	A0A3Q7FLP5			-2.35054
Histone-lysine N-methyltransferase	Solyc03g083410	A0A3Q7FN51			-2.34991
Pre-mRNA splicing factor	Solyc04g009950	A0A3Q7G0D0	100134885		-2.34544
Clathrin heavy chain	Solyc06g051310	A0A3Q7HNN1	101250125		-2.34308
Pyruvate kinase family protein	Solyc06g051930	A0A3Q7GVZ3			-2.34248
Zinc finger, PHD-finger family protein	Solyc01g100130	A0A3Q7ENI7	101264764		-2.34046
microtubule associated protein Type 1	Solyc05g017980	A0A3Q7GH20	101263315		-2.33777
Chaperone protein dnaJ	Solyc11g065260	A0A3Q7IYU9			-2.33704
Kinase family protein	Solyc03g098150	A0A3Q7FQU4	101252371		-2.336
Receptor-like serine/threonine-protein kinase	Solyc02g079580	A0A3Q7F582			-2.33551
Multidrug resistance protein ABC transporter family	Solyc12g036140	A0A3Q7J726			-2.33461
DYW_deaminase domain-containing protein	Solyc04g054290	A0A3Q7G5C7			-2.33283
Ribosome biogenesis protein ytm1	Solyc02g088780	A0A3Q7FX42			-2.33226
Myosin heavy chain-like protein	Solyc08g082010	A0A3Q7HUQ1	101256404		-2.33214
Diacylglycerol kinase 1	Solyc05g056420	A0A3Q7HI31	101243786		-2.3306
Nitrate reductase	Solyc11g013810	P17570	NIA		-2.32806
Guanine nucleotide-binding protein G WD_REPEATS_REGION domain-containing protein	Solyc01g088020	A0A3Q7EJU7	101261454		-2.32136
AP-2 complex subunit alpha	Solyc11g066770	A0A3Q7IZB9			-2.32096
ADP ribosylation factor	Solyc02g092970	A0A3Q7FZI3	101248063		-2.32032
Glucan synthase like 7 FKS1_dom1 domain-containing protein	Solyc03g111570	A0A3Q7FNW9			-2.3197
Amine oxidase SWIRM domain-containing protein	Solyc04g081100	A0A3Q7GBQ8	101247522		-2.31949
26S protease regulatory subunit 4 homolog	Solyc07g062760	A0A3Q7HGT5	101247940		-2.31862
Nuclear matrix constituent protein 1-like	Solyc02g089800	A0A3Q7F9Q1	101264275		-2.31314
Cc-nbs-lrr, resistance protein	Solyc12g094660	A0A3Q7JYB2			-2.3113
CCHC-type domain-containing protein	Solyc01g057850	A0A3Q7EEV7			-2.31081
Receptor-like kinase	Solyc12g096720	A0A3Q7JDX0			-2.31067
CBL-interacting protein kinase 20	Solyc09g083090	A0A3Q7I8I2	101264066		-2.30682
Ubiquitin carboxyl-terminal hydrolase	Solyc08g083300	A0A3Q7IRF1			-2.3064
Myosin-like protein	Solyc05g014200	A0A3Q7GHS5	101252084		-2.30494
ATP-dependent RNA helicase	Solyc01g110990	A0A3Q7EUD5			-2.30399
Transcription factor protein	Solyc06g069370	A0A3Q7GY83			-2.30356
HEAT repeat containing 5B	Solyc02g085810	A0A3Q7F8Z4			-2.30275
MORC family CW-type zinc finger protein 4	Solyc03g097520	A0A3Q7FMW5	101245442		-2.30247
1-phosphatidylinositol-3-phosphate 5-kinase	Solyc05g008200	A0A3Q7GCX4	101255884		-2.30242
Nucleic acid binding protein Tudor domain-containing protein	Solyc08g067920	A0A3Q7HRP0	101258290		-2.29803
ADP-ribosyl cyclase/cyclic ADP-ribose hydrolase Tir-lrr, resistance protein fragment	Solyc02g032200	A0A3Q7EXD0	101264270		-2.29788
Exocyst complex component 1 Sec3-PIP2_bind domain-containing protein	Solyc07g025170	A0A3Q7HA09			-2.29673
Dehydration-responsive family protein	Solyc04g063230	A0A3Q7G6U9	101252680		-2.29604
Class II small heat shock protein Le-HSP17.6	Solyc08g062340	A0A3Q7IIZ3	543572	HSP17.4	-2.29559
Translocase of chloroplast 132, chloroplastic	Solyc11g043000	A0A3Q7IWA3			-2.28943
Cullin C	Solyc02g087900	A0A3Q7F8S9	101254652		-2.28786
Coatomer beta' subunit	Solyc12g043000	A0A3Q7J9P5			-2.28722
Embryogenesis-associated protein EMB8	Solyc08g083100	A0A3Q7IRB7			-2.2819
Histone acetyltransferase type B catalytic subunit	Solyc02g068580	A0A3Q7F0W5	101261878		-2.27918
Peptidyl-prolyl cis-trans isomerase	Solyc01g091340	A0A3Q7EKA5	101252817		-2.27871
Cc-nbs-lrr, resistance protein	Solyc10g047320	A0A3Q7IF17	101243750		-2.2755
Pentatricopeptide repeat-containing protein	Solyc06g005140	A0A3Q7HIA1	101246827		-2.27369
Ubiquitin carboxyl-terminal hydrolase family protein expressed	Solyc11g071700	A0A3Q7J0R2			-2.27138
DNA mismatch repair protein-like	Solyc02g091620	A0A3Q7FCF6			-2.27043
SIR Sulfite reductase	Solyc11g065620	H6WYS2	101055609		-2.27016
Importin N-terminal domain-containing protein	Solyc01g104070	A0A3Q7EQI5	101252925		-2.26958
Tubulin-specific chaperone D TFCD_C domain-containing protein	Solyc01g091080	A0A3Q7EL23			-2.26808
ATP-dependent RNA helicase	Solyc02g070100	A0A3Q7F288	101255555		-2.26639
Related to ATP dependent RNA helicase	Solyc06g069480	A0A3Q7H0K5	101260947		-2.26569
Calcium-binding protein Calnexin	Solyc03g118040	Q4W5U7	778323	CNX61.0	-2.26457
Guanine nucleotide-binding protein G WD_REPEATS_REGION domain-containing protein	Solyc01g087670	A0A3Q7EJM7	101254131		-2.26327
Nbs, resistance protein fragment	Solyc12g005530	A0A3Q7J1J5			-2.26212
Mediator of RNA polymerase II transcription subunit 13	Solyc04g039950	A0A3Q7GUT5			-2.26188
Cc-nbs-lrr, resistance protein	Solyc09g098100	A0A3Q7I926			-2.26117
Pre-mRNA-splicing factor ATP-dependent RNA helicase-like protein cdc28	Solyc03g115400	A0A3Q7FT07			-2.25789
Vacuolar protein sorting-associated protein 53	Solyc04g049490	A0A3Q7G0R4	101256582		-2.25428
Phosphatidylinositol-4-phosphate 5-kinase 9	Solyc04g017620	A0A3Q7G1A7			-2.25161
Ubiquitin carboxyl-terminal hydrolase family protein expressed	Solyc06g071120	A0A3Q7GYS2	101248307		-2.25041
30S ribosomal protein S1	Solyc08g007950	A0A3Q7HKZ8	101250822		-2.24943
AMP deaminase	Solyc05g006910	A0A3Q7GA00			-2.24936
Translocase of chloroplast 90, chloroplastic AIG1-type G domain-containing protein	Solyc01g111240	A0A3Q7FER0			-2.24675
GYF domain-containing protein	Solyc05g015920	A0A3Q7GIV5	101248198		-2.24639
Protein FAR1-RELATED SEQUENCE 4	Solyc07g043270	A0A3Q7H991	101256896		-2.24459
Serine/threonine-protein kinase TEL1	Solyc02g083900	A0A3Q7F8Y5	101258912		-2.24457
Patatin-like phospholipase family protein	Solyc02g080340	A0A3Q7F4Y7	101257235		-2.2435
Arf-GAP with GTPase, ANK repeat and PH domain-containing protein 1	Solyc03g006610	A0A3Q7G1Z2	101263379		-2.23884
cpk1 Calcium-dependent protein kinase	Solyc03g031670	Q8RW36	544243	cpk1	-2.23818
Katanin p60 ATPase-containing subunit A-like 1	Solyc06g084530	A0A3Q7H5X6	101246936		-2.23769
Tubulin--tyrosine ligase-like protein 12	Solyc07g041870	A0A3Q7H935	101252792		-2.23596
Cyclic nucleotide-binding domain-containing protein	Solyc00g005040	A0A494G8A6	101254677		-2.23566
Ethylene-responsive transcription factor 4	Solyc04g009450	A0A3Q7FWN8			-2.23466
Catalase domain-containing protein	Solyc01g100640	A0A3Q7EP36			-2.23465
3-hydroxyacyl-CoA dehydrogenase, Fatty acid oxidation complex subunit alpha	Solyc08g068390	A0A3Q7HS21	101261255		-2.23265
MI domain-containing protein Eukaryotic translation initiation factor 4 gamma 1	Solyc01g088700	A0A3Q7EJS6			-2.23059
Ubiquitin-activating enzyme E1	Solyc06g007320	A0A3Q7GMH0			-2.23044
Autophagy-related protein 2	Solyc01g108160	A0A3Q7ETZ1			-2.22724
Heat shock protein Hsp20	Solyc06g076540				-2.22472
Actin	Solyc06g076090	A0A3Q7H3Q8	101249734		-2.22424
Cell division protease ftsH AAA domain-containing protein	Solyc03g007760	A0A3Q7FDY2	101260609		-2.2226
Nucleolar GTP-binding protein 2	Solyc06g083520	A0A3Q7H2J1	101245772		-2.2218
Calreticulin 2 calcium-binding protein	Solyc04g048900	A0A3Q7G3G6	101262304		-2.2197
Histone-lysine N-methyltransferase	Solyc04g057880	A0A3Q7G694	101245641		-2.21865
Lipoxygenase	Solyc03g122340	A0A3Q7FWG1	544009		-2.2148
Ubiquitin carboxyl-terminal hydrolase	Solyc12g098420	A0A3Q7JD82			-2.21407
Tir-nbs-lrr, resistance protein ADP-ribosyl cyclase/cyclic ADP-ribose hydrolase,	Solyc05g007850	Q6T3R3	101247718		-2.21388
Kinesin like protein	Solyc01g110190	A0A3Q7FE19			-2.21387
Multidrug resistance protein ABC transporter family	Solyc09g075020	A0A3Q7I6V8	101249208		-2.21141
DNA mismatch repair protein mutS	Solyc03g025890	A0A3Q7FEW1	101248748		-2.2094
ATP-dependent RNA helicase A	Solyc01g103690	A0A3Q7FA82			-2.20753
V-type proton ATPase subunit a	Solyc11g072530	A0A3Q7J1J6			-2.20683
Proton pump interactor 1	Solyc08g068850	A0A3Q7HSA2			-2.20487
Cc-nbs-lrr, resistance protein	Solyc11g006520	A0A3Q7IQH9			-2.20355
Serine/threonine-protein kinase B-raf	Solyc04g076480	A0A3Q7G802	101247014		-2.20048
Proteasome activator subunit 4-like	Solyc07g066030	A0A3Q7HIN5			-2.1986
Calcium-dependent protein kinase 4	Solyc10g079130	A0A3Q7IKR8	101260188		-2.19841
CONSTANS-like zinc finger protein B box-type domain-containing protein	Solyc07g053140	A0A3Q7HEA2	101265452		-2.19584
Serine/threonine protein kinase	Solyc08g007910	A0A3Q7IF10	101250528		-2.1954
LRR receptor-like serine/threonine-protein kinase, RLP	Solyc12g099870	A0A3Q7JF24			-2.19509
Transcription elongation factor SPT6	Solyc10g081020	A0A3Q7IL31	101250941		-2.1944
Lysine--tRNA ligase	Solyc06g073330	A0A3Q7HVI2			-2.19379
D-limonene synthase	Solyc01g105930	K4B2G2			-2.18886
DNA-directed RNA polymerase	Solyc07g005930	A0A3Q7H6K2			-2.18883
Transcription factor jumonji domain-containing protein	Solyc04g049140	A0A3Q7G2Y9	101260929		-2.18873
Plastid RNA-binding protein	Solyc03g111050	A0A3Q7GDV4	778252		-2.18356
RNA-binding region RNP-1	Solyc07g042700	A0A3Q7HC46	101264949		-2.1735
Pathogen-induced calmodulin-binding protein	Solyc01g068460	A0A3Q7F0E6			-2.17339
Cc-nbs-lrr, resistance protein	Solyc05g054010	A0A3Q7GKB5			-2.17095
ADP-ribosyl cyclase/cyclic ADP-ribose hydrolase	Solyc04g007320	A0A3Q7FYX6	101262610		-2.1696
Importin 9	Solyc05g010160	A0A3Q7H7E5			-2.1685
Exocyst complex protein EXO70	Solyc09g005830	A0A3Q7HW02	778219		-2.16847
Polygalacturonase	Solyc12g096730	O22610	TPG6		-2.1643
MYB transcription factor	Solyc03g098320	A0A3Q7FNA0			-2.16314
Zinc finger-like	Solyc08g068040	A0A3Q7IKY8			-2.16017
Heat shock protein 22 Mitochondrial small heat shock protein LEMTSHP	Solyc08g078700	O80432	543507		-2.15855
Glucan synthase like 1	Solyc07g053980	A0A3Q7I943			-2.15588
Glycogen synthase	Solyc02g091770	A0A3Q7FB03			-2.15413
Dynamin 2 , GTPase region	Solyc01g095970	A0A3Q7ELS6	101251925		-2.15363
Calcium-dependent protein kinase 8	Solyc11g065660	A0A3Q7IZ15	101247097		-2.15312
4-coumarate-CoA ligase-like protein	Solyc06g035960	A0A3Q7GQG1	101265548		-2.15091
Protein kinase domain-containing protein	Solyc01g109540	A0A3Q7EUR6			-2.15012
U1 small nuclear ribonucleoprotein	Solyc02g085420	A0A3Q7F9R0			-2.14343
Exoribonuclease 2	Solyc02g082460	A0A3Q7FTD3	101263664		-2.14224
SUS3 Sucrose synthase	Solyc07g042550	E0Z1D0	543731		-2.14206
Lipid A export ATP-binding/permease protein msbA	Solyc02g071350	A0A3Q7F4B8	101258034		-2.14103
Zinc finger FYVE domain containing 26	Solyc08g068010	A0A3Q7HRR1			-2.1381
Inositol 1 4 5-trisphosphate 5-phosphatase-like protein	Solyc11g008800	A0A3Q7JIM7			-2.1351
Serine/threonine-protein kinase receptor	Solyc02g079640	A0A3Q7F595			-2.13486
Receptor like kinase, RLK	Solyc09g055570	A0A3Q7I393			-2.13447
2-oxoglutarate decarboxylase/ hydro-lyase/ magnesium ion binding protein	Solyc04g005180	A0A3Q7FWW5			-2.13272
Casein kinase I Protein kinase domain-containing protein	Solyc12g095830	A0A3Q7JDB1			-2.1324
Multiprotein bridging factor 1 HTH cro/C1-type domain-containing protein	Solyc01g104740	A0A3Q7FAU7	544168		-2.13191
DNA-binding bromodomain-containing protein	Solyc02g093880	A0A3Q7FE83	101248346		-2.13037
Cc-nbs-lrr, resistance protein NB-ARC domain-containing protein	Solyc04g005540	A0A3Q7GN11			-2.12782
CARD domain-containing protein	Solyc02g036270	A0A3Q7EY08			-2.12781
Mg2+-dependent phosphatidate phosphatase	Solyc09g005910	A0A3Q7HW18			-2.12522
Transport protein particle subunit trs85-2	Solyc01g006960	A0A3Q7E881	101264146		-2.12027
Signal recognition particle 68 subunit SRP68, SRP68	Solyc03g093970	A0A3Q7GB64			-2.11855
Non-specific serine/threonine protein kinase	Solyc01g109080	A0A3Q7EUH8			-2.11839
ATP-dependent RNA helicase	Solyc02g081290	A0A3Q7F5J3			-2.11794
Potassium transporter 17	Solyc06g051830	A0A3Q7GVX6			-2.11606
SlC3H6 Zinc finger transcription factor	Solyc01g008600	A0A3Q7E9Z3	101263345		-2.1159
Transducin family protein WD_REPEATS_REGION domain-containing protein	Solyc02g090570	A0A3Q7FA33			-2.10989
Casein kinase I-like	Solyc09g090240	A0A3Q7I7D3			-2.10966
Calcium-transporting ATPase 1	Solyc09g082890	A0A3Q7I6T1			-2.10758
Coatomer alpha subunit-like protein	Solyc04g080980	K4BVH7	101251283		-2.10737
Receptor like kinase, RLK	Solyc07g006770	K4CBE8	101243723		-2.10466
Clathrin heavy chain	Solyc05g052510	A0A3Q7GJG3			-2.10454
Cc-nbs-lrr, resistance protein	Solyc10g008220	A0A3Q7ICE6			-2.10446
Pentatricopeptide repeat-containing protein	Solyc07g025230	A0A3Q7HA17	101261632		-2.10204
Pseudouridine synthase family protein	Solyc01g107580	A0A3Q7ETL4			-2.1013
Polycomb group ring finger 1	Solyc09g065990	A0A3Q7I4K2	101247254		-2.10097
Dehydration-responsive family protein	Solyc05g056580	A0A3Q7GLR8	101264521		-2.10066
Purple acid phosphatase Zinc finger family protein	Solyc01g068390	A0A3Q7EGU6			-2.09936
CULLIN_2 domain-containing protein	Solyc06g008710	A0A3Q7GSJ4			-2.09928
Pentatricopeptide repeat-containing protein	Solyc04g039940				-2.09473
Potassium channel	Solyc02g070530	A0A3Q7FNG8	101246498		-2.09448
2-phosphoglycerate kinase	Solyc11g069780	A0A3Q7J106			-2.09435
Phosphatidylinositol-4-phosphate 5-kinase family protein	Solyc03g123570	A0A3Q7GM78	101246905		-2.08948
ATP binding / serine-threonine kinase	Solyc08g061250	A0A3Q7HP95	101263832		-2.08769
Receptor-like protein kinase	Solyc05g047550	A0A3Q7GMJ9			-2.08724
chaperonin	Solyc03g121640	A0A3Q7FVS7	101265626		-2.08707
AAA-ATPase	Solyc10g007280	A0A3Q7J652	101261461		-2.0866
4-coumarate--CoA ligase	Solyc03g031870	A0A3Q7FI39	101257932		-2.08615
Ribonuclease 3-like protein 3	Solyc07g005030	A0A3Q7H613			-2.08364
Chaperone protein dnaJ	Solyc03g115120	A0A3Q7GGK6	101268858		-2.08304
Long-chain-fatty-acid--CoA ligase	Solyc02g081360	A0A3Q7F7L3			-2.08232
TPR_REGION domain-containing protein	Solyc01g086990	A0A3Q7EIE2	101268140		-2.082
Phenylalanine ammonia-lyase	Solyc10g086180	A0A3Q7IPA2	101243656		-2.07965
Cc-nbs-lrr, resistance protein	Solyc05g008070	A0A3Q7GCV3			-2.07875
Myosin-like protein	Solyc02g020910	A0A3Q7EXJ7	101253239		-2.07727
Pentatricopeptide repeat-containing protein	Solyc07g064110	A0A3Q7HFB1	101258770		-2.07491
Pentatricopeptide repeat	Solyc02g077650	A0A3Q7FQF7	101248843		-2.07301
Transcription elongation factor spt5	Solyc04g064700	A0A3Q7G3C5			-2.07147
ATP-dependent RNA helicase A-like protein	Solyc03g118920	A0A3Q7FUP8	101263393		-2.06963
Cyclin family protein	Solyc07g032480	A0A3Q7HAX3	101250904		-2.06754
Cc-nbs-lrr, resistance protein	Solyc10g085460	A0A3Q7JGT2			-2.06323
Transcriptional adapter 2	Solyc07g047610	A0A3Q7HA08	101258168		-2.06217
Protein phosphatase	Solyc02g071250	A0A3Q7F2B1	101254863		-2.06157
UDP-glucosyltransferase	Solyc11g007490	A0A3Q7IQZ7			-2.06083
ATP-dependent RNA helicase	Solyc03g115390	A0A3Q7FQX5			-2.05747
Zinc finger protein VAR3, chloroplastic	Solyc01g057780	A0A3Q7EEJ1	101264457		-2.05684
Serine/threonine protein kinase family protein	Solyc05g010530	A0A3Q7GE57			-2.05628
Sec7 guanine nucleotide exchange factor	Solyc01g112350	A0A3Q7FFC9			-2.05464
Pyridoxal phosphate homeostasis protein, PLP homeostasis protein	Solyc02g080950	A0A3Q7F5D6			-2.05243
Nucleic acid binding protein	Solyc05g007810	A0A3Q7GEI6	101245943		-2.0519
COP9 signalosome complex subunit 1 PCI domain-containing protein	Solyc01g091650	A0A3Q7F4Q2	101259078		-2.04954
GYF domain-containing protein	Solyc05g015930	A0A3Q7HAG7			-2.04865
Calcium ATPase	Solyc03g059350	A0A3Q7FI58			-2.04848
Autophagy-related protein 2	Solyc01g108410	A0A3Q7ETZ1			-2.0478
Ethylene responsive transcription factor 1b AP2/ERF domain-containing protein	Solyc01g090320	A0A3Q7F3Y1			-2.04748
Transcription factor BHLH domain-containing protein	Solyc12g036470	A0A3Q7J7Y0	1257639		-2.04492
AAA-ATPase	Solyc05g007470	A0A3Q7H5U9			-2.0441
Metal-dependent phosphohydrolase HD domain-containing protein	Solyc02g086900	A0A3Q7FW08			-2.04384
4-coumarate--CoA ligase,	Solyc09g075760	A0A3Q7I5Y7			-2.04245
Glutamyl-tRNA	Solyc10g047300	A0A3Q7JAD5	101244043		-2.04195
Signal recognition particle subunit SRP68, SRP68	Solyc02g062810	A0A3Q7FJR4			-2.04156
Kinesin-like protein 73641-79546	Solyc08g081120	A0A3Q7HW28			-2.04101
Glycosyltransferase	Solyc02g088630	A0A3Q7FBD3			-2.0399
cytochrome P450	Solyc04g083160	A0A3Q7GC94	101267112		-2.03802
Phosphoenolpyruvate carboxylase 1	Solyc07g055060	A0A3Q7I9N3	101248407		-2.03527
Pentatricopeptide repeat-containing protein	Solyc02g065510	A0A3Q7F1K5	101257632		-2.0349
Clathrin assembly protein	Solyc12g017430	A0A3Q7J5X4			-2.03483
WD-repeat protein	Solyc02g078800	A0A3Q7F4S6			-2.02957
Pentatricopeptide repeat-containing protein	Solyc08g067060	A0A3Q7HR88	101252311		-2.02758
DNA polymerase Protein kinase domain-containing protein	Solyc07g064330	A0A3Q7HI76			-2.0273
Pentatricopeptide repeat-containing protein	Solyc12g019290	A0A3Q7JU72	101265514		-2.02617
Protein FAR1-RELATED SEQUENCE 2	Solyc07g043260	A0A3Q7HCC9	101257387		-2.02536
Aldo/keto reductase family protein	Solyc01g097380	A0A3Q7EME3			-2.02479
RNA-binding protein	Solyc08g077310	A0A3Q7HRI7	101259183		-2.02404
Phospholipid-transporting ATPase	Solyc05g010120	A0A3Q7GDW1			-2.02256
Disease resistance protein	Solyc05g009630	A0A3Q7GDL1	1260638		-2.02225
Protein serine/threonine kinase	Solyc12g088940	A0A3Q7JCW5			-2.02214
Transcription initiation factor TFIID subunit 2	Solyc03g119780	A0A3Q7FT86	101259036		-2.01794
Cell division protease ftsH homolog	Solyc02g062550	A0A3Q7F0H9	101244925		-2.01732
Cc-nbs-lrr, resistance protein NB-ARC domain-containing protein	Solyc04g005550	A0A3Q7FYG1			-2.01604
Phosphoadenosine phosphosulfate reductase Thioredoxin domain-containing protein	Solyc02g032860	A0A3Q7EXD9	101257319		-2.01493
GTP-binding protein era homolog Enhancer of polycomb-like protein	Solyc02g081660	A0A3Q7F5K2			-2.01413
Alanine aminotransferase	Solyc06g063090	A0A3Q7GY85			-2.00892
Ectonucleoside triphosphate diphosphohydrolase 1	Solyc05g052490	A0A3Q7HFU9	101259751		-2.00262
Sucrose-phosphate synthase 1	Solyc11g045110	A0A3Q7IXC3			-2.00083
ABC transporter C family member 2	Solyc08g006880	A0A3Q7HKB1	101253706		-2.00047
Pentatricopeptide repeat-containing protein	Solyc06g084580	A0A3Q7H5J2	101245771		-1.99985
Coatomer subunit beta-1	Solyc10g081920	A0A3Q7IMC4	101248531		-1.99634

## Sheet: Upregulated eDNA vs DNA
Supplementary Table S2 - Tomato genes upregulated by eDNA
Name	Gene ID	Uniprot Entry	Gene name	LOG Fold Change
87% Ribosomal protein S4 RNA-binding S5	Solyc12g043050	A0A3Q7J9S6		10.6048
Proteasome endopeptidase complex, EC 3.4.25.1	Solyc03g033740	A0A3Q7G580		8.53677
beta-1,3-glucanase	Solyc01g060020	Q01413		8.11809
99% Alcohol dehydrogenase zinc-binding	Solyc03g095350			7.16104
Pathogenesis-related protein 1a	Solyc01g106620	B2LW68	100191111	7.01101
Wound-induced proteinase inhibitor 1	Solyc09g084470	P05118	PIIF	6.71435
79% CBL-interacting protein kinase Serine/threonine protein kinase	Solyc12g077360	A0A3Q7JC35		6.68354
cathepsin D inhibitor protein	Solyc03g098790	A0A3Q7FP33		5.37112
Polyphenol oxidase F, chloroplastic, PPO	Solyc08g074630	Q08296		5.32944
Proteinase inhibitor type-2 CEVI57	Solyc03g020050	Q43502	CEVI57	5.19786
Endopeptidase S2P	Solyc01g049910	A0A3Q7EDM3		4.94404
Proteinase inhibitor I	Solyc09g084480	A0A3Q7F724		4.83594
Tropinone reductase-like protein 16	Solyc06g083470	A0A3Q7H4X7		4.79989
Ethylene-responsive transcription factor 4	Solyc12g009240	A0A3Q7J3S7	101253257	4.77091
Kunitz-type protease inhibitor	Solyc03g098780			4.69624
Cytochrome P450-like TBP (Fragment)	Solyc11g027760	A0A3Q7JL26		4.68908
ATP-binding protein (P-loop)	Solyc07g044970	A0A3Q7I6X7		4.60706
Glutaredoxin	Solyc05g051720			4.58005
Pathogenesis related protein PR-1	Solyc09g007010	Q04108	544185	4.5708
Aquaporin	Solyc10g083880	A0A3Q7JG98	101267949	4.49677
Anthocyanidin synthase Fe2OG dioxygenase domain-containing protein	Solyc10g085190	A0A3Q7IMS0	101246681	4.32897
Auxin-repressed protein (Dormancy auxin associated)	Solyc03g006360	A0A3Q7FD65	101257929	4.29727
Proteinase inhibitor I	Solyc09g089520			4.23795
97% Helitron helicase-like protei	Solyc02g005050			4.21761
Universal stress protein family protein	Solyc01g057000	A0A3Q7EEE3	101256409	4.21134
beta-galactosidase 3 teg1A TBG3	Solyc03g121540	Q9ZP11	543609	4.20666
Proteinase inhibitor I	Solyc09g083440	A0A3Q7J2P9	101246961	4.18814
trypsin inhibitor-like protein precursor	Solyc11g022590	Q40129	544001	4.12642
Proteinase inhibitor I	Solyc09g089510			4.10319
Zinc-finger protein	Solyc12g088400			4.06661
Sterol C-5 desaturase (Fatty acid hydroxylase)	Solyc02g086180	A0A3Q7F823	101264777	4.01997
Kunitz-type protease inhibitor-like protein Kunitz inhibitor ST1-like	Solyc03g098760	A0A3Q7FP29		4.00146
Proteinase inhibitor I	Solyc09g089540	A0A3Q7I6Z1		3.99632
TOMARPIX proteinase inhibitor Proteinase inhibitor type-2 TR8 (Proteinase inhibitor type II TR8)	Solyc11g021060	Q43710	ARPI	3.99374
Cortical cell-delineating protein Plant lipid transfer protein and hydrophobic protein, helical AAI domain-containing protein	Solyc06g065970	A0A3Q7GW26	101263716	3.89352
Proteinase inhibitor I	Solyc09g084490			3.84479
SlbHLH146 bHLH transcription factor146 Helix-loop-helix DNA-binding	Solyc08g076820	G8Z255		3.74973
ST225	Solyc04g080540	K4BVD3	101245159	3.7365
wound/stress protein AY568721	Solyc03g096460	Q672Q3	543932	3.73045
100% Amino acid-binding ACT	Solyc12g007060	K4DBP3	101248360	3.72151
Late embryogenesis abundant protein 5 TFHS1 Heat shock protein (Lycopersicum esculentum mRNA sequence)	Solyc09g075210	Q42475	544187	3.69844
Aquaporin SlTIP2.1 gene belongs to the 47 member aquaporin gene family.	Solyc12g044330	A0A3Q7JAQ3		3.61201
100% Pathogenesis-related protein 1a	Solyc01g106630	K4B2N0		3.60836
Ribosomal_L2_C domain-containing protein	Solyc07g063910	A0A3Q7HI00	101264138	3.60455
Proteinase inhibitor I	Solyc09g089530	A0A3Q7I8R1		3.57798
Gibberellin regulated protein	Solyc06g007890			3.56855
Pro-resilin	Solyc02g079780	A0A3Q7F4R2	101267957	3.56597
Wound induced protein	Solyc07g054780	A0A3Q7HF74	544070	3.55238
Mitochondrial carrier protein	Solyc06g066680	A0A3Q7GWH3	101247830	3.54898
Chymotrypsin inhibitor-2	Solyc09g084450	A0A3Q7I868	101247557	3.51639
CBF1 C-repeat binding factor 1 Low temperature induced transcription factor.	Solyc03g026280	Q8S9N5	CBF1	3.44975
Phospholipase A2	Solyc07g014730	A0A3Q7H521	101252788	3.44564
Delta-6-desaturase Fatty acid/sphingolipid desaturase Cytochrome b5 heme-binding domain-containing protein	Solyc08g063090	K4CL91		3.43328
Light regulated protein-like protein Light regulated Lir1	Solyc09g092110	A0A3Q7I8L2	101268227	3.42887
Major allergen Mal d 1 Bet v I allergen PR10 protein	Solyc09g090990	K4CWC5		3.42294
81% Ulp1 protease family C-terminal catalytic domain containing protein	Solyc10g047940			3.40857
CCR4-NOT transcription complex subunit 7 Ribonuclease CAF1 Poly(A)-specific ribonuclease, EC 3.1.13.4	Solyc06g074030	A0A3Q7HVW3	101258270	3.404
Oleosin	Solyc08g078160	A0A3Q7HSP3	101268303	3.38598
Chymotrypsin inhibitor 2	Solyc09g084460	A0A3Q7J2Q4	101247257	3.3855
Xyloglucan endotransglucosylase/hydrolase 8 Xyloglucan endotransglucosylase/hydrolase	Solyc12g098610	A0A3Q7JYR3	101256574	3.38459
Xyloglucan endotransglucosylase/hydrolase 2	Solyc05g046290	A0A3Q7HDY3	101265927	3.38329
Sterol 4-alpha-methyl-oxidase 2 Fatty acid hydroxylase	Solyc01g091320	A0A3Q7EKK8		3.3771
Ethylene responsive transcription factor 1a Pathogenesis-related transcriptional factor and ERF, DNA-binding	Solyc03g093550	A0A3Q7FNS2	101267295	3.36349
Genomic DNA chromosome 3 P1 clone MYA6	Solyc07g014600	A0A3Q7H8M8		3.34806
Cold induced protein-like R2R3MYB transcription factor 77 plays major roles in the plant response to abiotic conditions and involved in signal transduction pathways.	Solyc06g066420	A0A3Q7HSR2		3.34705
SlMYB77 R2R3MYB transcription factor 77 plays major roles in the plant response to abiotic conditions and involved in signal transduction pathways.	Solyc04g079360	A0A3Q7H2B0	101262913	3.34527
Expansin-like protein	Solyc08g077900	A0A3Q7HRW5	101247647	3.31959
Pathogenesis related protein PR-1 SCP domain-containing protein	Solyc00g174330	A0A494GA24		3.2925
Os06g0220000 protein (Fragment) Phosphate-induced protein 1 conserved region	Solyc04g074440			3.29084
SlbHLH031 bHLH transcription factor 031 is part of the 159 member basic helix-loop-helix gene family that is known to play important role in physiological, developmental and metabolic processes.	Solyc04g007430			3.29051
SlbHLH020 bHLH transcription factor 020 is part of the 159 member basic helix-loop-helix gene family that is known to play important role in physiological, developmental and metabolic processes.	Solyc03g034000	A0A3Q7FG06	101252363	3.28915
xth16 xyloglucan endotransglycosylase/hydrolase 16	Solyc07g052980	A0A3Q7HC15	778213	3.25348
Selenium binding protein	Solyc09g092430	A0A3Q7I9V2	101249583	3.23195
Sorghum bicolor protein targeted either to mitochondria or chloroplast proteins T50848	Solyc06g049020	A0A3Q7GRC5	101254906	3.2237
Pectinesterase	Solyc02g080220	A0A3Q7F5K0	101260787	3.22252
Ethylene responsive transcription factor 1a Pathogenesis-related transcriptional factor and ERF, DNA-binding	Solyc03g093540	A0A3Q7GAZ0	101267005	3.22032
br1 xyloglucan endotransglycosylase	Solyc09g092520	A0A3Q7IA75	543637	3.2149
DVL1	Solyc02g065570	A0A3Q7F0G0	104645948	3.19942
Cys2/His2 zinc-finger transcription factor Zinc finger, C2H2-type	Solyc11g066400	A0A3Q7IZ65	101265309	3.19901
Aquaporin TIP3;2 Expression of this gene starts at 14 DAP and increases with proceeding fruit Tonoplast intrinsic protein 32 development.	Solyc03g019820	K4BEV4	101251154	3.1908
Sl-ERF_C_6 ethylene response factor C.6 is a part of the 28 member ERF gene family in tomato. They are responsible for modulating the transcription of ethylene-regulated genes.	Solyc03g093560	A0A3Q7FLE0		3.14907
Chymotrypsin inhibitor-2	Solyc08g080630	A0A3Q7IQ00		3.13747
Major allergen Mal d 1 Bet_v_1 domain-containing protein	Solyc09g091000	A0A3Q7I801	101246666	3.12885
Glycine rich protein	Solyc09g092710	A0A3Q7J4K7		3.12277
Fasciclin-like arabinogalactan protein 4	Solyc07g053540	A0A3Q7HCD4	101256014	3.12007
Glutaredoxin family protein	Solyc00g028960	A0A494G971		3.10982
GTP binding protein	Solyc00g100880	A0A494G9S4		3.09956
Cathepsin L-like cysteine proteinase	Solyc07g041920	A0A3Q7H8G2		3.08655
Transcription factor	Solyc07g006310	A0A3Q7HZY6		3.08116
Os03g0604500 protein	Solyc02g092590	A0A3Q7FDD6	101256933	3.07364
grp1 glycine-rich protein 1	Solyc06g061200	A0A3Q7GUC5		3.06642
Leucyl aminopeptidase	Solyc12g010030	A0A3Q7J4E5		3.05643
Pathogenesis-related protein 1b	Solyc00g174340	P04284	PR1B1	3.03936
Calmodulin-like protein	Solyc06g083000			3.03676
Major latex-like protein Bet_v_1 domain-containing protein	Solyc04g007790	A0A3Q7FXR7	101266019	3.00937
Hypersensitive response assisting protein	Solyc07g006560	A0A3Q7H3Z1		3.00891
Wound/stress protein Lipoxygenase, LH2 PLAT domain-containing protein	Solyc03g096550	A0A3Q7FPN5		3.00197
Chaperone protein DnaJ 1	Solyc06g068500	A0A3Q7HTA8	101256889	2.95954
Chaperone protein dnaJ 20	Solyc09g092260	A0A3Q7J4C8	101245400	2.94502
Lysosomal Pro-X carboxypeptidase	Solyc09g010220	A0A3Q7HZJ7		2.94316
ca2 Carbonic anhydrase	Solyc02g086820	Q5NE20	543803	2.92785
Zinc finger protein 6	Solyc03g113890	A0A3Q7GFQ4		2.92183
Glutaredoxin family protein	Solyc09g074600	A0A3Q7I746		2.9094
Palmitoyltransferase PFA4	Solyc10g086570	Q53U36	778362	2.89966
CHY zinc finger family protein expressed	Solyc09g008430	A0A3Q7ISX2		2.88199
Kunitz-type proteinase inhibitor A4	Solyc03g098710	A0A3Q7FP19	101244265	2.87648
Receptor-like protein kinase	Solyc12g005450	A0A3Q7J1S2	101267091	2.85602
CHRD Endoribonuclease L-PSP family protein Inducible plastid-lipid associated protein	Solyc07g064600	A0RZD0	101248695	2.82953
Arginase 2	Solyc01g091170	Q5UNS1	ARG2	2.82928
Chlorophyll a-b binding protein 37, chloroplastic	Solyc12g006140	A0A3Q7J1V3	543976	2.82183
Glutaredoxin	Solyc04g011830	A0A3Q7FZC5	101252074	2.80841
23 kDa subunit of oxygen evolving system of photosystem II	Solyc12g094720	A0A3Q7JDE4	101247415	2.80743
At3g32930-like protein	Solyc01g006020	A0A3Q7E7L9	101264357	2.78367
IAA-amino acid hydrolase	Solyc05g006220	A0A3Q7GBY9	101266415	2.77527
Wound induced protein	Solyc07g054770	A0A3Q7I9I4	101254505	2.76572
CRT binding factor 2	Solyc03g124110	Q674Z8	CBF2	2.76313
Chitinase	Solyc07g009500	A0A3Q7H8L4		2.75535
Aquaporin 2 PIP2;4	Solyc06g011350	E7EC27	100529106	2.74216
PSK3 Phytosulfokine beta	Solyc11g066880	Q7PCA7	101247397	2.72417
Transcriptional factor B3 family protein	Solyc02g055370	A0A3Q7FIV9	101246296	2.72177
Glb1 Non-symbiotic hemoglobin protein	Solyc07g008240	Q9AWA9	100736435	2.71585
MtN3-like protein	Solyc06g072620	A0A3Q7H285		2.69333
Aquaporin 1	Solyc11g069430	A0A3Q7J0B2		2.69196
Auxin-induced SAUR-like protein	Solyc01g110860	A0A3Q7EVL7		2.67856
Pyrimidine 5&apos-nucleotidase	Solyc09g075890	A0A3Q7I7B2	101255829	2.65933
3-oxo-5-alpha-steroid 4-dehydrogenase family protein expressed Steroid 5-alpha-reductase DET2, LeDET2	Solyc10g086500	Q5K2N1	DET2	2.65768
DNA methyltransferase	Solyc05g053270	A0A3Q7GLW2		2.63614
3-methyl-2-oxobutanoate dehydrogenase	Solyc04g063350	A0A3Q7G6H2	101254378	2.62772
Soluble diacylglycerol acyltransferase	Solyc12g098850	A0A3Q7JYS2	101251763	2.62771
Kunitz trypsin inhibitor	Solyc03g098720	A0A3Q7GDM0	101261997	2.61598
Histone H2A	Solyc09g010400	A0A3Q7ITW6	101265669	2.60897
GATA transcription factor 9	Solyc01g090760	A0A3Q7F458	101267350	2.60731
Cold acclimation protein COR413-like	Solyc01g109170	A0A3Q7ET45	101259682	2.60334
4-coumarate--CoA ligase	Solyc01g109180	A0A3Q7ETD1		2.6009
Epoxide hydrolase	Solyc05g054350	A0A3Q7GPY6	101268869	2.59566
Tubulin beta chain	Solyc06g005910	A0A3Q7GM81		2.59553
GATA transcription factor 20	Solyc07g038160	A0A3Q7HB71		2.58585
2-oxoglutarate-dependent dioxygenase	Solyc07g043420	Q40131	544002	2.58022
Chlorophyll a-b binding protein 8, chloroplastic	Solyc12g011280	A0A3Q7JSZ2	101265617	2.56755
Peroxidase	Solyc03g025380	A0A3Q7FEL6	101258529	2.5666
Endochitinase	Solyc10g055810	Q05538	CHI9	2.56342
Thymidine kinase	Solyc11g065760	Q71F77	543715	2.54952
Polyphenol oxidase , chloroplastic, PPO (Catechol oxidase)	Solyc08g074620	Q08307		2.51637
PR-5x	Solyc08g080620	Q8LPU1	PR-5	2.51416
Tobacco rattle virus-induced protein variant 2	Solyc10g007580	A0A3Q7IC27	101264161	2.50518
Calmodulin	Solyc04g058160	A0A3Q7G5K8	101245539	2.49031
Bidirectional sugar transporter SWEET	Solyc05g024260	A0A3Q7GI40	101255592	2.48722
UDP-glucose 4-epimerase	Solyc08g080570	A0A3Q7IPZ1		2.47797
SSR2 FAD linked oxidase domain protein	Solyc02g069490	A0A0C6G3Q8	101244831	2.4759
Auxin responsive SAUR protein	Solyc10g084020	A0A3Q7IN17	101248065	2.47498
Propionyl-CoA carboxylase	Solyc01g108060	A0A3Q7ESM3		2.45703
Purine permease family protein	Solyc03g005820	A0A3Q7FCX1	101267201	2.45267
S-adenosyl-L-methionine salicylic acid carboxyl methyltransferase	Solyc01g005230	A0A3Q7E754	101245689	2.45264
Aquaporin PIP2;9	Solyc10g055630	K4D1F3	100736527	2.43943
Beta-1 3-glucanase	Solyc10g079860	A0A3Q7IKF2	544092	2.42925
Beta-ketoacyl-acyl carrier protein synthase III (FabH)	Solyc08g006560	A0A3Q7IE53	101244208	2.42551
Beta-xylosidase 1	Solyc11g044910	A0A3Q7IX94	101055558	2.4167
Ethylene-responsive transcription factor 13 DREBA4	Solyc06g066540	A0A3Q7GXB5	101252194	2.40877
Aquaporin PIP1;3	Solyc12g056220	K4DFV3	101264708	2.40596
NADH-ubiquinone oxidoreductase chain 4	Solyc11g030570	A0A3Q7JLC0		2.40063
Ferredoxin I	Solyc10g075160	A0A3Q7IIT3	101265784	2.40039
Nodulin family protein	Solyc05g055540	A0A3Q7GN08		2.39865
Calcium-binding EF hand family protein	Solyc10g006700	A0A3Q7IAA9		2.39711
F-box protein PP2-B1	Solyc10g017960	A0A3Q7ICQ0	101248523	2.39107
U-box domain-containing protein RING-type E3 ubiquitin transferase	Solyc01g007040	A0A3Q7E987		2.38929
Chalcone synthase family protein	Solyc01g111070	A0A3Q7ETY3	101257313	2.38415
Pathogenesis-related protein P2	Solyc01g097240	P32045		2.37882
Cytochrome P450	Solyc07g043460	A0A3Q7H9W3	101255011	2.37797
SRC2 protein C2 calcium-dependent membrane targeting	Solyc01g091590	A0A3Q7EKQ7		2.37764
Tonoplast intrinsic protein 12 TIP1;2	Solyc06g075650	K4C9T0	101255600	2.37426
Zinc finger-homeodomain protein 3	Solyc03g098060	A0A3Q7FQT1		2.37375
Peptide transporter	Solyc06g005070	A0A3Q7GNK8		2.37037
Pectinesterase	Solyc11g019910	A0A3Q7ITH9	101247488	2.36679
Chlorophyll a-b binding protein 3C-like (LHCII type I CAB-3C, LHCP)	Solyc03g005780	P07369	CAB3C	2.36648
Aspartyl protease	Solyc08g078670	K4CNM6		2.36588
4-hydroxyphenylpyruvate dioxygenase	Solyc05g041200	A0A3Q7HCX5	101257377	2.35076
LRR receptor-like serine/threonine-protein kinase, RLP	Solyc11g056680	A0A3Q7JMX3		2.35076
U-box domain-containing protein	Solyc01g007030	A0A3Q7E8J1		2.34877
Expansin-like protein EXLA1	Solyc01g112000	A7X331	100134886	2.33816
Xylanase inhibitor Peptidase A1 domain-containing protein	Solyc09g065000	A0A3Q7I3L1		2.33182
N-acetyltransferase N-hydroxycinnamoyl-CoA:tyramine N-hydroxycinnamoyl transferase THT7-1	Solyc08g068700	Q8RXB7	543835	2.32379
Cytochrome P450	Solyc08g079310	A0A3Q7HTB0	101267256	2.32314
Metallothionein-like protein type 2 A (LeMT(A))	Solyc04g058150	Q40157	MTA	2.31738
Ring finger protein	Solyc11g006450	A0A3Q7JHT9		2.31346
Tonoplast intrinsic protein TIP1;1	Solyc06g074820	Q53U42	778315	2.31205
Auxin-repressed protein	Solyc02g077880	Q0PY39	101258429	2.2944
Oleosin	Solyc06g060840	A0A3Q7GXI4	101249653	2.28598
Salt stress root protein RS1	Solyc10g005100	A0A3Q7IAT1	101260974	2.28249
Glycosyltransferase	Solyc02g087350	A0A3Q7FW94		2.27547
Photosystem II reaction center protein M	Solyc09g064580	Q2MIA6	psbM	2.26667
Adenine phosphoribosyltransferase-like protein	Solyc08g079020	A0A3Q7IP67	101248507	2.26619
Major allergen Mal d 1 PR10 protein	Solyc09g090980	K4CWC4		2.26175
NAC domain protein IPR003441	Solyc01g104900	A0A3Q7FAY5	101246188	2.2581
Fatty acid desaturase	Solyc12g100250	A0A3Q7JFY0		2.25471
MYB transcription factor	Solyc12g008800	A0A3Q7JRY2	101267581	2.25096
Serine carboxypeptidase 1	Solyc01g087970	A0A3Q7EIZ7		2.24675
Ring H2 finger protein	Solyc08g082680	A0A3Q7IR52	101250143	2.24523
RING finger protein 44	Solyc05g018050	A0A3Q7GH34		2.23544
Hydroxyproline-rich systemin (Defense-signaling glycopeptide hormone)	Solyc06g068520	Q7XAD0		2.23113
Anthocyanidin synthase	Solyc10g076670	A0A3Q7IJN2		2.22794
Histone H4	Solyc11g072860	P35057		2.22567
Auxin-induced SAUR-like protein	Solyc10g083320	A0A3Q7JG36		2.22464
Lipid transfer protein	Solyc06g069070	A0A3Q7H0F4		2.22348
CBL-interacting protein kinase 6 Non-specific serine/threonine protein kinase	Solyc12g077370	A0A3Q7JD14		2.22175
Cathepsin B-like cysteine proteinase	Solyc12g094700	A0A3Q7JCC7		2.22033
Snakin-2 Gibberellin-regulated protein 2 SN2	Solyc01g111080	E5KBY0	101245301	2.21809
Isoflavone reductase-like protein 5	Solyc10g052490	A0A3Q7IHK1	101265488	2.21808
Chaperone protein dnaJ 11	Solyc04g081530	A0A3Q7H3G2	100037515	2.21199
Threonine ammonia-lyase biosynthetic, chloroplastic	Solyc09g008670	P25306	TD2	2.21188
Beta-1 3-glucanase	Solyc01g008620	Q01412		2.20426
Phytosulfokine beta	Solyc06g074540	A0A3Q7H2W4		2.19797
H1 histone-like protein	Solyc02g084240	Q43511		2.19757
Beta-galactosidase	Solyc12g008840	A0A3Q7J3R3	543736	2.19594
LRR receptor-like serine/threonine-protein kinase, RLP	Solyc05g026240	A0A3Q7GKY7		2.19006
Ring H2 finger protein	Solyc11g007530	A0A3Q7IPW5	101252244	2.18309
BURP domain-containing protein	Solyc01g109470	A0A3Q7EUQ1	101267565	2.17847
Xyloglucan endotransglucosylase/hydrolase 2 LeXET2	Solyc07g009380	Q9FZ05	543619	2.17842
Membrane-associated progesterone receptor component 2 Cytochrome b5 heme-binding domain-containing protein	Solyc08g029160	A0A3Q7HKF5		2.17637
Gibberellin-regulated family protein	Solyc12g042500	A0A3Q7J9H2		2.17557
Myo-inositol transporter 1	Solyc08g048290	A0A3Q7II34		2.16543
Osmotin-like protein TPM-1 (PR P23)	Solyc08g080650	Q01591	TPM-1	2.16257
Cellulose synthase family protein expressed	Solyc07g043390	A0A3Q7HCE6		2.15793
1-aminocyclopropane-1-carboxylate oxidase	Solyc09g008560	A0A3Q7IT01	101252918	2.15711
Auxin-induced SAUR-like protein	Solyc03g033590	A0A3Q7FIF4	101247499	2.15451
Ferredoxin I , chloroplastic	Solyc10g044520	Q43517	SEND33	2.15155
Tyramine hydroxycinnamoyl transferase	Solyc08g068790	A0A3Q7HQ39		2.14482
Glyoxal oxidase	Solyc10g086650	A0A3Q7IN55		2.1371
B-cell receptor-associated protein 31-like containing protein Endoplasmic reticulum transmembrane protein	Solyc10g053910	A0A3Q7IHS0		2.1332
Lipase-like protein	Solyc06g060870	A0A3Q7GU64	101249094	2.13312
N-acetyltransferase	Solyc08g068770	A0A3Q7HS89		2.1327
BZIP transcription factor family protein	Solyc07g062710	A0A3Q7IAY7	101263229	2.12101
WRKY transcription factor 16	Solyc04g072070	A0A3Q7IAY7	101263229	2.11779
MADS-box transcription factor 1	Solyc07g052700	A0A3Q7HBW8		2.11663
Fatty acid desaturase	Solyc12g100260	K4DI47		2.1131
Xyloglucan backbone O-acetyltransferase 1 XyBAT1	Solyc03g046270	A0A3Q7FH31	101258234	2.10898
Profilin	Solyc06g066410	A0A3Q7GZF4	101254907	2.10879
Pectinacetylesterase like protein	Solyc08g075020	A0A3Q7HSW8		2.10647
Glucose transporter 8	Solyc01g098560	A0A3Q7F7H1	101255139	2.10297
Asparagine synthetase	Solyc01g079880	A0A3Q7EHY8	101253225	2.10104
TMV response-related protein	Solyc02g065430	A0A3Q7EZR9		2.08058
Heat shock protein binding protein	Solyc03g117590	E2DDU6	100736525	2.07749
Acid phosphatase	Solyc06g062370	A0A3Q7GVG1		2.07735
Gamma aminobutyrate transaminase 2	Solyc12g006470	Q84P53	GABA-TP2	2.07537
Nitrate transporter	Solyc01g096880	A0A3Q7ELZ5		2.0723
Receptor-like kinase	Solyc03g083480	A0A3Q7FN73	101252760	2.06897
Cytochrome P450	Solyc07g014670	A0A3Q7H5M4	101251394	2.06805
Cytochrome P450	Solyc12g006460	A0A3Q7J325	101261488	2.06649
Ethylene responsive transcription factor 3a	Solyc10g006130	A0A3Q7IBC2	101249309	2.06166
Dynein light chain 1 cytoplasmic	Solyc03g120690	A0A3Q7GKL3	109119892	2.05576
Dof zinc finger protein 6	Solyc02g078620	A0A3Q7F622		2.05469
Aquaporin Plasmamembrane intrinsic protein 28	Solyc01g111660	K4B428	PIP2;8	2.04888
Thioredoxin h	Solyc02g079960	A0A3Q7FRV3	101265882	2.04749
Growth-regulating factor 12	Solyc08g079800	A0A3Q7HT15		2.04291
Disease resistance response	Solyc06g054320	A0A3Q7GT52	101262426	2.03894
Spermidine synthase	Solyc09g075900	A0A3Q7J1W4	101255533	2.03369
Cytochrome P450	Solyc11g007980	A0A3Q7IQ02	101261478	2.03365
Heavy metal-associated domain containing protein expressed	Solyc03g007870	A0A3Q7FDZ5	101263877	2.0329
Proteinase inhibitor type-2 CEVI57	Solyc07g054720	A0A3Q7HFS8		2.03198
Putative alcohol dehydrogenase yfe37	Solyc01g073640	Q9LEG3	543760	2.03014
1-aminocyclopropane-1-carboxylate oxidase 1	Solyc02g071490	A0A3Q7F2F7		2.0263
Pathogenesis-related protein-1	Solyc01g106610	Q08697		2.02057
Type 2 metallothionein	Solyc04g058100	Q43512		2.01935
Carboxyl methyltransferase	Solyc04g055260	A0A3Q7G5W6	101258646	2.01877
Ethylene-responsive nuclear protein	Solyc02g070040	A0A3Q7FN76	101257038	2.0178
Invertase inhibitor	Solyc12g099200	A0A3Q7JYT4	543729	2.01427
Cytochrome P450	Solyc11g006590	A0A3Q7IP60	101261184	2.01216
Carboxymethylenebutenolidase homolog	Solyc11g027840	A0A3Q7IVC9	101247284	2.01024
Thioredoxin-like 5	Solyc10g078920	A0A3Q7IKN1	101255936	2.00735
Acid phosphatase	Solyc04g008260	A0A3Q7GP59	101260420	2.00073
Metallocarboxypeptidase inhibitor	Solyc07g007240	A0A3Q7H4C2		1.99912
Tonoplast intrinsic protein 23 TIP2;3	Solyc06g060760	K4C6Q6	543951	1.999
