# Supplementary material for: Extracellular Fragmented Self-DNA Is Involved in Plant Responses to Biotic Stress
Source: Front Plant Sci. 2021 Jul 26;12:686121. doi: 10.3389/fpls.2021.686121 (PMC8350447; doi:10.3389/fpls.2021.686121)
Supplement: Supplementary file 9 [file Table_3.XLSX]

## Sheet: UP GO
	Supplementary Table S3 - Fold enrichment in downregulated genes
GO Biological Process	Reference	Input	Expected	Over/Under	Fold Enrichment		p-value
defense response to Gram-negative bacterium (GO:0050829)	1	1	0.01	+	66.7	66.7	0.0149
lactate biosynthetic process (GO:0019249)	1	1	0.01	+	66.7	66.7	0.0149
leaf formation (GO:0010338)	1	1	0.01	+	66.7	66.7	0.0149
U6 snRNA 3'-end processing (GO:0034477)	1	1	0.01	+	66.7	66.7	0.0149
gas transport (GO:0015669)	2	2	0.03	+	66.7	66.7	0.00044
oxygen transport (GO:0015671)	2	2	0.03	+	66.7	66.7	0.00044
7-methylguanosine cap hypermethylation (GO:0036261)	2	1	0.03	+	33.35	33.35	0.0295
acid secretion (GO:0046717)	2	1	0.03	+	33.35	33.35	0.0295
acyl carnitine transport (GO:0006844)	2	1	0.03	+	33.35	33.35	0.0295
adenine biosynthetic process (GO:0046084)	2	1	0.03	+	33.35	33.35	0.0295
adenine metabolic process (GO:0046083)	2	1	0.03	+	33.35	33.35	0.0295
adenine salvage (GO:0006168)	2	1	0.03	+	33.35	33.35	0.0295
arachidonate transport (GO:1903963)	2	1	0.03	+	33.35	33.35	0.0295
arachidonic acid secretion (GO:0050482)	2	1	0.03	+	33.35	33.35	0.0295
auxin influx (GO:0060919)	2	1	0.03	+	33.35	33.35	0.0295
cellular anion homeostasis (GO:0030002)	2	1	0.03	+	33.35	33.35	0.0295
cellular divalent inorganic anion homeostasis (GO:0072501)	2	1	0.03	+	33.35	33.35	0.0295
cellular monovalent inorganic anion homeostasis (GO:0030320)	2	1	0.03	+	33.35	33.35	0.0295
cellular phosphate ion homeostasis (GO:0030643)	2	1	0.03	+	33.35	33.35	0.0295
cellular trivalent inorganic anion homeostasis (GO:0072502)	2	1	0.03	+	33.35	33.35	0.0295
divalent inorganic anion homeostasis (GO:0072505)	2	1	0.03	+	33.35	33.35	0.0295
fatty acid derivative transport (GO:1901571)	2	1	0.03	+	33.35	33.35	0.0295
glycerophospholipid catabolic process (GO:0046475)	2	1	0.03	+	33.35	33.35	0.0295
icosanoid secretion (GO:0032309)	2	1	0.03	+	33.35	33.35	0.0295
icosanoid transport (GO:0071715)	2	1	0.03	+	33.35	33.35	0.0295
long-chain fatty acid transport (GO:0015909)	2	1	0.03	+	33.35	33.35	0.0295
monovalent inorganic anion homeostasis (GO:0055083)	2	1	0.03	+	33.35	33.35	0.0295
phosphate ion homeostasis (GO:0055062)	2	1	0.03	+	33.35	33.35	0.0295
purine nucleobase salvage (GO:0043096)	2	1	0.03	+	33.35	33.35	0.0295
quaternary ammonium group transport (GO:0015697)	2	1	0.03	+	33.35	33.35	0.0295
regulation of photomorphogenesis (GO:0010099)	2	1	0.03	+	33.35	33.35	0.0295
trivalent inorganic anion homeostasis (GO:0072506)	2	1	0.03	+	33.35	33.35	0.0295
tyrosine catabolic process (GO:0006572)	2	1	0.03	+	33.35	33.35	0.0295
cell killing (GO:0001906)	3	1	0.04	+	22.23	22.23	0.044
disruption of cells of other organism (GO:0044364)	3	1	0.04	+	22.23	22.23	0.044
glycerolipid catabolic process (GO:0046503)	3	1	0.04	+	22.23	22.23	0.044
ketone catabolic process (GO:0042182)	3	1	0.04	+	22.23	22.23	0.044
killing of cells of other organism (GO:0031640)	3	1	0.04	+	22.23	22.23	0.044
lactone biosynthetic process (GO:1901336)	3	1	0.04	+	22.23	22.23	0.044
lactone metabolic process (GO:1901334)	3	1	0.04	+	22.23	22.23	0.044
methylglyoxal catabolic process (GO:0051596)	3	1	0.04	+	22.23	22.23	0.044
methylglyoxal catabolic process to lactate (GO:0061727)	3	1	0.04	+	22.23	22.23	0.044
methylglyoxal metabolic process (GO:0009438)	3	1	0.04	+	22.23	22.23	0.044
modification of morphology or physiology of other organism (GO:0035821)	3	1	0.04	+	22.23	22.23	0.044
regulation of response to red or far red light (GO:2000030)	3	1	0.04	+	22.23	22.23	0.044
strigolactone biosynthetic process (GO:1901601)	3	1	0.04	+	22.23	22.23	0.044
strigolactone metabolic process (GO:1901600)	3	1	0.04	+	22.23	22.23	0.044
plant organ formation (GO:1905393)	7	2	0.1	+	19.06	19.06	0.00513
ammonium transport (GO:0015696)	13	2	0.19	+	10.26	10.26	0.0167
anatomical structure formation involved in morphogenesis (GO:0048646)	13	2	0.19	+	10.26	10.26	0.0167
organic cation transport (GO:0015695)	13	2	0.19	+	10.26	10.26	0.0167
multi-organism reproductive process (GO:0044703)	15	2	0.22	+	8.89	8.89	0.0218
sexual reproduction (GO:0019953)	15	2	0.22	+	8.89	8.89	0.0218
cytokinin metabolic process (GO:0009690)	22	2	0.33	+	6.06	6.06	0.0437
shoot system morphogenesis (GO:0010016)	23	3	0.34	+	8.7	8.7	0.00526
polyamine biosynthetic process (GO:0006596)	23	2	0.34	+	5.8	5.8	0.0473
xyloglucan metabolic process (GO:0010411)	44	4	0.66	+	6.06	6.06	0.00464
fluid transport (GO:0042044)	46	5	0.69	+	7.25	7.25	0.000725
water transport (GO:0006833)	46	5	0.69	+	7.25	7.25	0.000725
cell wall polysaccharide metabolic process (GO:0010383)	64	4	0.96	+	4.17	4.17	0.0165
hemicellulose metabolic process (GO:0010410)	64	4	0.96	+	4.17	4.17	0.0165
amine metabolic process (GO:0009308)	76	4	1.14	+	3.51	3.51	0.0286
carbohydrate transmembrane transport (GO:0034219)	80	4	1.2	+	3.34	3.34	0.0335
cellular transition metal ion homeostasis (GO:0046916)	83	6	1.24	+	4.82	4.82	0.00176
transition metal ion homeostasis (GO:0055076)	87	6	1.3	+	4.6	4.6	0.00223
cellular metal ion homeostasis (GO:0006875)	90	6	1.35	+	4.45	4.45	0.00263
lipid transport (GO:0006869)	91	5	1.36	+	3.67	3.67	0.0128
carbohydrate transport (GO:0008643)	91	4	1.36	+	2.93	2.93	0.0495
cell wall macromolecule metabolic process (GO:0044036)	103	6	1.54	+	3.89	3.89	0.00503
lipid localization (GO:0010876)	105	6	1.57	+	3.81	3.81	0.00551
metal ion homeostasis (GO:0055065)	107	6	1.6	+	3.74	3.74	0.00602
cell wall biogenesis (GO:0042546)	114	5	1.71	+	2.93	2.93	0.0299
cellular cation homeostasis (GO:0030003)	119	6	1.78	+	3.36	3.36	0.00983
multi-organism process (GO:0051704)	120	5	1.8	+	2.78	2.78	0.0361
hydrogen peroxide catabolic process (GO:0042744)	122	5	1.83	+	2.73	2.73	0.0382
hydrogen peroxide metabolic process (GO:0042743)	122	5	1.83	+	2.73	2.73	0.0382
antibiotic catabolic process (GO:0017001)	124	5	1.86	+	2.69	2.69	0.0405
cellular ion homeostasis (GO:0006873)	127	7	1.9	+	3.68	3.68	0.00341
cellular chemical homeostasis (GO:0055082)	135	7	2.02	+	3.46	3.46	0.00473
cell redox homeostasis (GO:0045454)	142	7	2.13	+	3.29	3.29	0.00617
cation homeostasis (GO:0055080)	150	6	2.25	+	2.67	2.67	0.027
inorganic ion homeostasis (GO:0098771)	152	7	2.28	+	3.07	3.07	0.00877
ion homeostasis (GO:0050801)	169	7	2.53	+	2.76	2.76	0.0149
enzyme linked receptor protein signaling pathway (GO:0007167)	202	7	3.03	+	2.31	2.31	0.0345
transmembrane receptor protein serine/threonine kinase signaling pathway (GO:0007178)	202	7	3.03	+	2.31	2.31	0.0345
cell differentiation (GO:0030154)	220	8	3.3	+	2.43	2.43	0.0193
chemical homeostasis (GO:0048878)	222	8	3.33	+	2.4	2.4	0.0203
cellular oxidant detoxification (GO:0098869)	232	8	3.48	+	2.3	2.3	0.0254
cellular detoxification (GO:1990748)	233	8	3.49	+	2.29	2.29	0.026
cellular response to toxic substance (GO:0097237)	233	8	3.49	+	2.29	2.29	0.026
cellular developmental process (GO:0048869)	246	8	3.69	+	2.17	2.17	0.0341
cell surface receptor signaling pathway (GO:0007166)	257	8	3.85	+	2.08	2.08	0.0422
cellular homeostasis (GO:0019725)	278	14	4.17	+	3.36	3.36	0.000106
detoxification (GO:0098754)	283	10	4.24	+	2.36	2.36	0.0115
response to toxic substance (GO:0009636)	284	10	4.26	+	2.35	2.35	0.0118
metal ion transport (GO:0030001)	291	9	4.36	+	2.06	2.06	0.0336
electron transport chain (GO:0022900)	301	11	4.51	+	2.44	2.44	0.00654
cell wall organization (GO:0071555)	348	10	5.22	+	1.92	1.92	0.0396
external encapsulating structure organization (GO:0045229)	352	10	5.28	+	1.89	1.89	0.0422
proteasome-mediated ubiquitin-dependent protein catabolic process (GO:0043161)	366	12	5.49	+	2.19	2.19	0.0104
proteasomal protein catabolic process (GO:0010498)	368	12	5.52	+	2.18	2.18	0.0108
ribosome biogenesis (GO:0042254)	398	1	5.97	-	0.17	-5.88235	0.0174
ncRNA metabolic process (GO:0034660)	441	2	6.61	-	0.3	-3.33333	0.0388
protein transport (GO:0015031)	447	2	6.7	-	0.3	-3.33333	0.0362
intracellular transport (GO:0046907)	448	2	6.72	-	0.3	-3.33333	0.0358
homeostatic process (GO:0042592)	456	15	6.84	+	2.19	2.19	0.00436
cellular protein-containing complex assembly (GO:0034622)	457	2	6.85	-	0.29	-3.44828	0.0323
establishment of protein localization (GO:0045184)	462	2	6.93	-	0.29	-3.44828	0.0305
nucleobase-containing small molecule metabolic process (GO:0055086)	469	2	7.03	-	0.28	-3.57143	0.0282
protein-containing complex assembly (GO:0065003)	469	2	7.03	-	0.28	-3.57143	0.0282
establishment of localization in cell (GO:0051649)	470	2	7.05	-	0.28	-3.57143	0.0279
cell wall organization or biogenesis (GO:0071554)	488	14	7.32	+	1.91	1.91	0.0172
ribonucleoprotein complex biogenesis (GO:0022613)	502	1	7.53	-	0.13	-7.69231	0.0044
protein ubiquitination (GO:0016567)	515	14	7.72	+	1.81	1.81	0.0256
small molecule biosynthetic process (GO:0044283)	524	3	7.86	-	0.38	-2.63158	0.0455
protein-containing complex subunit organization (GO:0043933)	527	2	7.9	-	0.25	-4	0.0143
protein modification by small protein conjugation (GO:0032446)	558	14	8.37	+	1.67	1.67	0.0449
cellular localization (GO:0051641)	570	3	8.55	-	0.35	-2.85714	0.0282
cellular response to stress (GO:0033554)	573	2	8.59	-	0.23	-4.34783	0.00826
organophosphate metabolic process (GO:0019637)	576	2	8.64	-	0.23	-4.34783	0.00797
cellular component assembly (GO:0022607)	583	2	8.74	-	0.23	-4.34783	0.00732
proteolysis involved in cellular protein catabolic process (GO:0051603)	631	16	9.46	+	1.69	1.69	0.0311
RNA modification (GO:0009451)	633	1	9.49	-	0.11	-9.09091	0.000738
cellular protein catabolic process (GO:0044257)	636	16	9.53	+	1.68	1.68	0.033
translation (GO:0006412)	642	1	9.62	-	0.1	-10	0.000651
peptide biosynthetic process (GO:0043043)	648	1	9.71	-	0.1	-10	0.000599
carbohydrate derivative metabolic process (GO:1901135)	678	4	10.16	-	0.39	-2.5641	0.0252
amide biosynthetic process (GO:0043604)	695	2	10.42	-	0.19	-5.26316	0.00182
nucleic acid phosphodiester bond hydrolysis (GO:0090305)	702	4	10.52	-	0.38	-2.63158	0.0198
carboxylic acid metabolic process (GO:0019752)	715	5	10.72	-	0.47	-2.12766	0.0428
oxoacid metabolic process (GO:0043436)	731	5	10.96	-	0.46	-2.17391	0.037
organic acid metabolic process (GO:0006082)	733	5	10.99	-	0.46	-2.17391	0.0363
RNA processing (GO:0006396)	742	3	11.12	-	0.27	-3.7037	0.00418
peptide metabolic process (GO:0006518)	743	4	11.14	-	0.36	-2.77778	0.013
protein catabolic process (GO:0030163)	751	21	11.26	+	1.87	1.87	0.00546
regulation of biological quality (GO:0065008)	765	21	11.47	+	1.83	1.83	0.00666
cellular amide metabolic process (GO:0043603)	830	5	12.44	-	0.4	-2.5	0.0145
ion transport (GO:0006811)	867	21	13	+	1.62	1.62	0.0234
organonitrogen compound catabolic process (GO:1901565)	872	23	13.07	+	1.76	1.76	0.00734
macromolecule catabolic process (GO:0009057)	1043	24	15.64	+	1.53	1.53	0.0274
organelle organization (GO:0006996)	1120	6	16.79	-	0.36	-2.77778	0.0021
transcription, DNA-templated (GO:0006351)	1189	34	17.83	+	1.91	1.91	0.00032
nucleic acid-templated transcription (GO:0097659)	1198	34	17.96	+	1.89	1.89	0.000366
RNA biosynthetic process (GO:0032774)	1207	34	18.1	+	1.88	1.88	0.000417
organic substance catabolic process (GO:1901575)	1337	29	20.04	+	1.45	1.45	0.0322
organonitrogen compound biosynthetic process (GO:1901566)	1341	6	20.1	-	0.3	-3.33333	0.000193
small molecule metabolic process (GO:0044281)	1343	10	20.13	-	0.5	-2	0.00899
cellular catabolic process (GO:0044248)	1344	29	20.15	+	1.44	1.44	0.0341
nucleobase-containing compound biosynthetic process (GO:0034654)	1505	36	22.56	+	1.6	1.6	0.00454
phosphorylation (GO:0016310)	1553	15	23.28	-	0.64	-1.5625	0.0428
catabolic process (GO:0009056)	1589	39	23.82	+	1.64	1.64	0.00207
heterocycle biosynthetic process (GO:0018130)	1615	37	24.21	+	1.53	1.53	0.00782
aromatic compound biosynthetic process (GO:0019438)	1655	36	24.81	+	1.45	1.45	0.0178
organic cyclic compound biosynthetic process (GO:1901362)	1747	40	26.19	+	1.53	1.53	0.00586
cellular component organization (GO:0016043)	1784	18	26.75	-	0.67	-1.49254	0.0447
regulation of transcription, DNA-templated (GO:0006355)	1864	42	27.94	+	1.5	1.5	0.00627
regulation of nucleic acid-templated transcription (GO:1903506)	1895	43	28.41	+	1.51	1.51	0.00508
regulation of RNA biosynthetic process (GO:2001141)	1895	43	28.41	+	1.51	1.51	0.00508
regulation of RNA metabolic process (GO:0051252)	1919	43	28.77	+	1.49	1.49	0.00627
regulation of nucleobase-containing compound metabolic process (GO:0019219)	1944	43	29.14	+	1.48	1.48	0.00776
oxidation-reduction process (GO:0055114)	1949	42	29.22	+	1.44	1.44	0.0127
regulation of cellular macromolecule biosynthetic process (GO:2000112)	1957	44	29.34	+	1.5	1.5	0.0054
regulation of macromolecule biosynthetic process (GO:0010556)	1990	45	29.83	+	1.51	1.51	0.00445
regulation of biosynthetic process (GO:0009889)	1992	45	29.86	+	1.51	1.51	0.00453
regulation of cellular biosynthetic process (GO:0031326)	1992	45	29.86	+	1.51	1.51	0.00453
cellular component organization or biogenesis (GO:0071840)	2074	19	31.09	-	0.61	-1.63934	0.0117
regulation of gene expression (GO:0010468)	2165	44	32.46	+	1.36	1.36	0.0265
phosphate-containing compound metabolic process (GO:0006796)	2211	20	33.15	-	0.6	-1.66667	0.00807
phosphorus metabolic process (GO:0006793)	2229	20	33.42	-	0.6	-1.66667	0.00712
regulation of cellular metabolic process (GO:0031323)	2286	49	34.27	+	1.43	1.43	0.00815
regulation of nitrogen compound metabolic process (GO:0051171)	2297	50	34.44	+	1.45	1.45	0.00571
regulation of primary metabolic process (GO:0080090)	2304	50	34.54	+	1.45	1.45	0.00604
localization (GO:0051179)	2312	45	34.66	+	1.3	1.3	0.0458
regulation of macromolecule metabolic process (GO:0060255)	2499	50	37.46	+	1.33	1.33	0.024
regulation of metabolic process (GO:0019222)	2521	50	37.79	+	1.32	1.32	0.0275
macromolecule modification (GO:0043412)	3238	35	48.54	-	0.72	-1.38889	0.0209
cellular protein metabolic process (GO:0044267)	3520	41	52.77	-	0.78	-1.28205	0.0469
nucleobase-containing compound metabolic process (GO:0006139)	3537	41	53.03	-	0.77	-1.2987	0.0435
regulation of cellular process (GO:0050794)	3638	69	54.54	+	1.27	1.27	0.0256
cellular aromatic compound metabolic process (GO:0006725)	3763	44	56.41	-	0.78	-1.28205	0.0427
protein metabolic process (GO:0019538)	4095	49	61.39	-	0.8	-1.25	0.0495
cellular nitrogen compound metabolic process (GO:0034641)	4310	47	64.61	-	0.73	-1.36986	0.00917
biological regulation (GO:0065007)	4577	88	68.62	+	1.28	1.28	0.00864
organonitrogen compound metabolic process (GO:1901564)	5055	62	75.78	-	0.82	-1.21951	0.0463
nitrogen compound metabolic process (GO:0006807)	7925	101	118.81	-	0.85	-1.17647	0.0331
biological_process (GO:0008150)	16325	265	244.74	+	1.08	1.08	0.0399
Unclassified (UNCLASSIFIED)	17627	244	264.26	-	0.92	-1.08696	0.0399

## Sheet: DOWN GO
	Supplementary Table S3 - Fold enrichment in downregulated genes
GO Biological Process	Reference	Input	Expected	Over/Under	Fold Enrichment	p-value
cyclic threonylcarbamoyladenosine biosynthetic process (GO:0061504)	1	1	0.01	+	> 100	0.00699
myo-inositol hexakisphosphate biosynthetic process (GO:0010264)	1	1	0.01	+	> 100	0.00699
myo-inositol hexakisphosphate metabolic process (GO:0033517)	1	1	0.01	+	> 100	0.00699
nitric oxide biosynthetic process (GO:0006809)	2	1	0.01	+	71.33	0.0139
nitric oxide metabolic process (GO:0046209)	2	1	0.01	+	71.33	0.0139
reactive oxygen species biosynthetic process (GO:1903409)	2	1	0.01	+	71.33	0.0139
cell wall glycoprotein biosynthetic process (GO:0031506)	3	1	0.02	+	47.55	0.0208
cell wall mannoprotein biosynthetic process (GO:0000032)	3	1	0.02	+	47.55	0.0208
disaccharide transport (GO:0015766)	3	1	0.02	+	47.55	0.0208
GDP metabolic process (GO:0046710)	3	1	0.02	+	47.55	0.0208
iron chelate transport (GO:0015688)	3	1	0.02	+	47.55	0.0208
jasmonic acid biosynthetic process (GO:0009695)	3	1	0.02	+	47.55	0.0208
mannoprotein biosynthetic process (GO:0006057)	3	1	0.02	+	47.55	0.0208
mannoprotein metabolic process (GO:0006056)	3	1	0.02	+	47.55	0.0208
oligosaccharide transport (GO:0015772)	3	1	0.02	+	47.55	0.0208
oxaloacetate transport (GO:0015729)	3	1	0.02	+	47.55	0.0208
oxaloacetate(2-) transmembrane transport (GO:1902356)	3	1	0.02	+	47.55	0.0208
protein glycosylation in endoplasmic reticulum (GO:0033577)	3	1	0.02	+	47.55	0.0208
sucrose transport (GO:0015770)	3	1	0.02	+	47.55	0.0208
UDP-galactose transmembrane transport (GO:0072334)	3	1	0.02	+	47.55	0.0208
nitrate assimilation (GO:0042128)	4	1	0.03	+	35.66	0.0277
nitrate metabolic process (GO:0042126)	4	1	0.03	+	35.66	0.0277
reactive nitrogen species metabolic process (GO:2001057)	4	1	0.03	+	35.66	0.0277
S-adenosylhomocysteine catabolic process (GO:0019510)	4	1	0.03	+	35.66	0.0277
S-adenosylmethioninamine biosynthetic process (GO:0006557)	4	1	0.03	+	35.66	0.0277
S-adenosylmethioninamine metabolic process (GO:0046499)	4	1	0.03	+	35.66	0.0277
aminoglycan biosynthetic process (GO:0006023)	5	1	0.04	+	28.53	0.0344
aromatic amino acid transport (GO:0015801)	5	1	0.04	+	28.53	0.0344
glycosaminoglycan biosynthetic process (GO:0006024)	5	1	0.04	+	28.53	0.0344
glycosaminoglycan metabolic process (GO:0030203)	5	1	0.04	+	28.53	0.0344
L-serine biosynthetic process (GO:0006564)	5	1	0.04	+	28.53	0.0344
molybdate ion transport (GO:0015689)	5	1	0.04	+	28.53	0.0344
purine ribonucleoside catabolic process (GO:0046130)	5	1	0.04	+	28.53	0.0344
spermine biosynthetic process (GO:0006597)	5	1	0.04	+	28.53	0.0344
spermine metabolic process (GO:0008215)	5	1	0.04	+	28.53	0.0344
GMP metabolic process (GO:0046037)	6	1	0.04	+	23.78	0.0412
inositol phosphate biosynthetic process (GO:0032958)	6	1	0.04	+	23.78	0.0412
L-cysteine metabolic process (GO:0046439)	6	1	0.04	+	23.78	0.0412
protein folding in endoplasmic reticulum (GO:0034975)	6	1	0.04	+	23.78	0.0412
protoporphyrinogen IX biosynthetic process (GO:0006782)	6	1	0.04	+	23.78	0.0412
protoporphyrinogen IX metabolic process (GO:0046501)	6	1	0.04	+	23.78	0.0412
ribonucleoside catabolic process (GO:0042454)	6	1	0.04	+	23.78	0.0412
S-adenosylmethionine cycle (GO:0033353)	6	1	0.04	+	23.78	0.0412
D-xylose metabolic process (GO:0042732)	7	1	0.05	+	20.38	0.0479
nucleoside transmembrane transport (GO:1901642)	7	1	0.05	+	20.38	0.0479
purine nucleotide-sugar transmembrane transport (GO:0090480)	7	1	0.05	+	20.38	0.0479
cinnamic acid biosynthetic process (GO:0009800)	8	2	0.06	+	35.66	0.00151
cinnamic acid metabolic process (GO:0009803)	8	2	0.06	+	35.66	0.00151
cell projection assembly (GO:0030031)	9	2	0.06	+	31.7	0.0019
cilium assembly (GO:0060271)	9	2	0.06	+	31.7	0.0019
plasma membrane bounded cell projection assembly (GO:0120031)	9	2	0.06	+	31.7	0.0019
positive regulation of ATP-dependent microtubule motor activity, plus-end-directed (GO:2000582)	9	2	0.06	+	31.7	0.0019
positive regulation of microtubule motor activity (GO:2000576)	9	2	0.06	+	31.7	0.0019
regulation of ATP-dependent microtubule motor activity, plus-end-directed (GO:2000580)	9	2	0.06	+	31.7	0.0019
regulation of microtubule motor activity (GO:2000574)	9	2	0.06	+	31.7	0.0019
cilium organization (GO:0044782)	10	2	0.07	+	28.53	0.00234
erythrose 4-phosphate/phosphoenolpyruvate family amino acid catabolic process (GO:1902222)	10	2	0.07	+	28.53	0.00234
L-phenylalanine catabolic process (GO:0006559)	10	2	0.07	+	28.53	0.00234
microtubule-based transport (GO:0099111)	10	2	0.07	+	28.53	0.00234
plasma membrane bounded cell projection organization (GO:0120036)	10	2	0.07	+	28.53	0.00234
transport along microtubule (GO:0010970)	10	2	0.07	+	28.53	0.00234
cell projection organization (GO:0030030)	11	2	0.08	+	25.94	0.00281
cytoskeleton-dependent intracellular transport (GO:0030705)	11	2	0.08	+	25.94	0.00281
GDP-mannose metabolic process (GO:0019673)	11	2	0.08	+	25.94	0.00281
benzene-containing compound metabolic process (GO:0042537)	12	2	0.08	+	23.78	0.00333
positive regulation of ATPase activity (GO:0032781)	12	2	0.08	+	23.78	0.00333
erythrose 4-phosphate/phosphoenolpyruvate family amino acid metabolic process (GO:1902221)	14	2	0.1	+	20.38	0.0045
L-phenylalanine metabolic process (GO:0006558)	14	2	0.1	+	20.38	0.0045
regulation of ATPase activity (GO:0043462)	14	2	0.1	+	20.38	0.0045
purine nucleoside catabolic process (GO:0006152)	15	2	0.11	+	19.02	0.00514
aromatic amino acid family catabolic process (GO:0009074)	16	2	0.11	+	17.83	0.00582
nucleobase-containing small molecule catabolic process (GO:0034656)	16	2	0.11	+	17.83	0.00582
nucleoside catabolic process (GO:0009164)	16	2	0.11	+	17.83	0.00582
nucleotide-sugar transmembrane transport (GO:0015780)	17	2	0.12	+	16.78	0.00654
glycosyl compound catabolic process (GO:1901658)	19	2	0.13	+	15.02	0.00809
C4-dicarboxylate transport (GO:0015740)	20	2	0.14	+	14.27	0.00892
response to iron ion (GO:0010039)	22	2	0.15	+	12.97	0.0107
dicarboxylic acid transport (GO:0006835)	24	2	0.17	+	11.89	0.0126
oxylipin biosynthetic process (GO:0031408)	24	2	0.17	+	11.89	0.0126
oxylipin metabolic process (GO:0031407)	24	2	0.17	+	11.89	0.0126
purine-containing compound catabolic process (GO:0072523)	24	2	0.17	+	11.89	0.0126
phenylpropanoid biosynthetic process (GO:0009699)	26	2	0.18	+	10.97	0.0147
response to metal ion (GO:0010038)	31	2	0.22	+	9.2	0.0204
alpha-amino acid catabolic process (GO:1901606)	34	3	0.24	+	12.59	0.00187
nucleotide-sugar metabolic process (GO:0009225)	34	2	0.24	+	8.39	0.0242
cellular amino acid catabolic process (GO:0009063)	36	3	0.25	+	11.89	0.0022
purine ribonucleoside metabolic process (GO:0046128)	38	3	0.27	+	11.26	0.00256
fruit development (GO:0010154)	40	2	0.28	+	7.13	0.0326
fucose metabolic process (GO:0006004)	41	2	0.29	+	6.96	0.0341
phenylpropanoid metabolic process (GO:0009698)	47	2	0.33	+	6.07	0.0436
purine nucleoside metabolic process (GO:0042278)	48	4	0.34	+	11.89	0.0004
serine family amino acid metabolic process (GO:0009069)	49	2	0.34	+	5.82	0.047
carbohydrate derivative transport (GO:1901264)	51	4	0.36	+	11.19	0.000502
ribonucleoside metabolic process (GO:0009119)	60	3	0.42	+	7.13	0.009
positive regulation of hydrolase activity (GO:0051345)	65	4	0.46	+	8.78	0.00123
aromatic amino acid family metabolic process (GO:0009072)	66	3	0.46	+	6.48	0.0116
carboxylic acid catabolic process (GO:0046395)	71	3	0.5	+	6.03	0.0141
organic acid catabolic process (GO:0016054)	71	3	0.5	+	6.03	0.0141
nucleoside metabolic process (GO:0009116)	89	4	0.62	+	6.41	0.00379
protein maturation (GO:0051604)	91	3	0.64	+	4.7	0.0268
amino acid transmembrane transport (GO:0003333)	95	3	0.67	+	4.5	0.0299
response to inorganic substance (GO:0010035)	104	3	0.73	+	4.12	0.0375
amino acid transport (GO:0006865)	106	3	0.74	+	4.04	0.0393
peptidyl-serine phosphorylation (GO:0018105)	108	3	0.76	+	3.96	0.0412
peptidyl-serine modification (GO:0018209)	112	3	0.79	+	3.82	0.045
glycosyl compound metabolic process (GO:1901657)	118	4	0.83	+	4.84	0.01
nucleobase-containing compound transport (GO:0015931)	119	4	0.83	+	4.8	0.0103
small molecule catabolic process (GO:0044282)	119	4	0.83	+	4.8	0.0103
carboxylic acid transmembrane transport (GO:1905039)	121	5	0.85	+	5.89	0.00177
organic acid transmembrane transport (GO:1903825)	121	5	0.85	+	5.89	0.00177
macromolecule glycosylation (GO:0043413)	129	4	0.9	+	4.42	0.0135
protein glycosylation (GO:0006486)	129	4	0.9	+	4.42	0.0135
glycoprotein biosynthetic process (GO:0009101)	130	4	0.91	+	4.39	0.0138
glycoprotein metabolic process (GO:0009100)	141	4	0.99	+	4.05	0.018
carboxylic acid transport (GO:0046942)	143	5	1	+	4.99	0.0036
organic acid transport (GO:0015849)	143	5	1	+	4.99	0.0036
glycosylation (GO:0070085)	148	4	1.04	+	3.86	0.0211
microtubule-based process (GO:0007017)	150	4	1.05	+	3.8	0.022
protein folding (GO:0006457)	168	7	1.18	+	5.94	0.000211
regulation of hydrolase activity (GO:0051336)	171	5	1.2	+	4.17	0.00753
secondary metabolite biosynthetic process (GO:0044550)	177	4	1.24	+	3.22	0.037
positive regulation of catalytic activity (GO:0043085)	178	5	1.25	+	4.01	0.00885
positive regulation of molecular function (GO:0044093)	179	5	1.25	+	3.98	0.00905
monocarboxylic acid biosynthetic process (GO:0072330)	195	4	1.37	+	2.93	0.0496
organic anion transport (GO:0015711)	200	7	1.4	+	4.99	0.000593
anion transmembrane transport (GO:0098656)	203	6	1.42	+	4.22	0.00334
alpha-amino acid metabolic process (GO:1901605)	210	5	1.47	+	3.4	0.0169
aromatic compound catabolic process (GO:0019439)	256	5	1.79	+	2.79	0.0354
organic cyclic compound catabolic process (GO:1901361)	258	5	1.81	+	2.76	0.0364
monocarboxylic acid metabolic process (GO:0032787)	282	5	1.98	+	2.53	0.0498
anion transport (GO:0006820)	286	8	2	+	3.99	0.00104
cellular amino acid metabolic process (GO:0006520)	337	6	2.36	+	2.54	0.0327
carbohydrate derivative biosynthetic process (GO:1901137)	390	7	2.73	+	2.56	0.0211
regulation of catalytic activity (GO:0050790)	451	8	3.16	+	2.53	0.0151
intracellular signal transduction (GO:0035556)	468	9	3.28	+	2.74	0.00626
regulation of molecular function (GO:0065009)	495	8	3.47	+	2.31	0.0246
small molecule biosynthetic process (GO:0044283)	524	8	3.67	+	2.18	0.0328
ion transmembrane transport (GO:0034220)	677	11	4.75	+	2.32	0.00892
carbohydrate derivative metabolic process (GO:1901135)	678	11	4.75	+	2.31	0.00901
amide biosynthetic process (GO:0043604)	695	1	4.87	-	0.21	0.0435
nitrogen compound transport (GO:0071705)	697	11	4.89	+	2.25	0.0109
carboxylic acid metabolic process (GO:0019752)	715	10	5.01	+	2	0.0307
lipid metabolic process (GO:0006629)	727	10	5.1	+	1.96	0.0338
oxoacid metabolic process (GO:0043436)	731	11	5.12	+	2.15	0.015
organic acid metabolic process (GO:0006082)	733	11	5.14	+	2.14	0.0153
peptide metabolic process (GO:0006518)	743	1	5.21	-	0.19	0.0327
regulation of biological quality (GO:0065008)	765	10	5.36	+	1.86	0.045
cellular amide metabolic process (GO:0043603)	830	1	5.82	-	0.17	0.0193
ion transport (GO:0006811)	867	15	6.08	+	2.47	0.00134
organic substance transport (GO:0071702)	893	15	6.26	+	2.4	0.00178
cell communication (GO:0007154)	1238	15	8.68	+	1.73	0.0293
proteolysis (GO:0006508)	1251	3	8.77	-	0.34	0.0231
small molecule metabolic process (GO:0044281)	1343	20	9.41	+	2.12	0.00139
transmembrane transport (GO:0055085)	1349	18	9.46	+	1.9	0.00731
transport (GO:0006810)	2221	28	15.57	+	1.8	0.00201
establishment of localization (GO:0051234)	2258	28	15.83	+	1.77	0.00254
localization (GO:0051179)	2312	28	16.21	+	1.73	0.00353
response to stimulus (GO:0050896)	2723	28	19.09	+	1.47	0.0271
biological regulation (GO:0065007)	4577	43	32.08	+	1.34	0.0275
biological_process (GO:0008150)	16325	142	114.44	+	1.24	0.000219
Unclassified (UNCLASSIFIED)	17627	96	123.56	-	0.78	0.000219
